# Supplementary material for: Bis[2-(1H-1,2,4-triazol-1-yl-κN 2)-1,10-phenanthroline-κ2 N,N′]cadmium(II) bis­(perchlorate)
Source: Acta Crystallogr Sect E Struct Rep Online. 2009 Oct 3;65(Pt 11):m1280. doi: 10.1107/S1600536809038768 (PMC2971072; doi:10.1107/S1600536809038768)
Supplement: Supplementary file 1 [file e-65-m1280-sup1.cif]

##############################################################################
###                                                                        ###
###        Electronic paper (Acta Crystallographica Section E)             ###
###                                                                        ###
##############################################################################
#                                                                            #
# This CIF contains the data in a paper accepted for publication in Acta     #
# Crystallographica Section E. It conforms to the requirements of Notes      #
# for Authors for Section E, and has been peer reviewed under the auspices   #
# of the IUCr Commission on Journals.                                        #
#                                                                            #
# Full details of the Crystallographic Information File format               #
# are given in the paper "The Crystallographic Information File (CIF):       #
# a New Standard Archive File for Crystallography" by S. R. Hall, F. H.      #
# Allen and I. D. Brown [Acta Cryst. (1991), A47, 655-685].                  #
#                                                                            #
# The current version of the core CIF dictionary is obtainable from          #
# ftp://ftp.iucr.org/pub/cif_core.dic. The current version number is 2.4.    #
#                                                                            #
# Software is freely available for graphical display of the structure(s) in  #
# this CIF.  For information consult the CIF home page http://www.iucr.org/  #
# cif/home.html                                                              #
#                                                                            #
# This file may be used for bona fide research purposes within the           #
# scientific community so long as proper attribution is given to the journal # 
# article from which it was obtained.                                        #
#                                                                            #
##############################################################################
                                             
data_I
_audit_creation_method     SHELXL-97
_chemical_name_systematic
;
Bis[2-(1<i>H</i>-1,2,4-triazol-1-yl-\k<i>N</i>^1^)-1,10-phenanthroline-
\k^2^<i>N</i>,<i>N</i>']cadmium(II) bis(perchlorate)
;
_chemical_name_common     ?
_chemical_formula_moiety     'C28 H18 Cd N10 2+, 2(Cl O4 -)'
_chemical_formula_sum     'C28 H18 Cd Cl2 N10 O8'
_chemical_formula_iupac     '[Cd (C14 H9 N5)2] (Cl O4)2'
_chemical_formula_weight     805.82
_chemical_melting_point     ?
_symmetry_cell_setting     'Monoclinic'
_symmetry_space_group_name_H-M     'C 2/c'
_symmetry_space_group_name_Hall     '-C 2yc'
loop_
    _symmetry_equiv_pos_as_xyz
    'x, y, z'
    '-x, y, -z+1/2'
    'x+1/2, y+1/2, z'
    '-x+1/2, y+1/2, -z+1/2'
    '-x, -y, -z'
    'x, -y, z-1/2'
    '-x+1/2, -y+1/2, -z'
    'x+1/2, -y+1/2, z-1/2'
_cell_length_a     16.894(3)
_cell_length_b     26.153(5)
_cell_length_c     15.574(3)
_cell_angle_alpha     90.00
_cell_angle_beta     118.482(2)
_cell_angle_gamma     90.00
_cell_volume     6048(2)
_cell_formula_units_Z     8
_cell_measurement_reflns_used     6564
_cell_measurement_theta_min     2.5785
_cell_measurement_theta_max     27.6515
_cell_measurement_temperature     298(2)
_exptl_crystal_description     block
_exptl_crystal_colour     yellow
_exptl_crystal_size_max     0.39
_exptl_crystal_size_mid     0.34
_exptl_crystal_size_min     0.29
_exptl_crystal_density_diffrn     1.770
_exptl_crystal_density_meas     ?
_exptl_crystal_density_method     'not measured'
_exptl_crystal_F_000     3216
_exptl_absorpt_coefficient_mu     0.969
_exptl_absorpt_correction_type     multi-scan
_exptl_absorpt_process_details     '(SADABS; Sheldrick, 1996)'
_exptl_absorpt_correction_T_min     0.7038
_exptl_absorpt_correction_T_max     0.7664
_exptl_special_details
;
;
_diffrn_ambient_temperature     298(2)
_diffrn_radiation_type     MoK\a
_diffrn_radiation_wavelength     0.71073
_diffrn_radiation_source     'fine-focus sealed tube'
_diffrn_radiation_monochromator     graphite
_diffrn_measurement_device_type     'Bruker SMART APEX CCD'
_diffrn_measurement_method     '\f and \w'
_diffrn_detector_area_resol_mean     ?
_diffrn_reflns_number     17197
_diffrn_reflns_av_R_equivalents     0.0420
_diffrn_reflns_av_sigmaI/netI     0.0477
_diffrn_reflns_theta_min     1.58
_diffrn_reflns_theta_max     27.00
_diffrn_reflns_theta_full     27.00
_diffrn_measured_fraction_theta_max     0.990
_diffrn_measured_fraction_theta_full     0.990
_diffrn_reflns_limit_h_min     -21
_diffrn_reflns_limit_h_max     21
_diffrn_reflns_limit_k_min     -28
_diffrn_reflns_limit_k_max     33
_diffrn_reflns_limit_l_min     -19
_diffrn_reflns_limit_l_max     19
_diffrn_standards_number     ?
_diffrn_standards_interval_count     ?
_diffrn_standards_interval_time     ?
_diffrn_standards_decay_%     ?
_refine_special_details
;
Refinement of <i>F</i>^2^ against ALL reflections. The weighted <i>R</i>-factor
<i>wR</i> and goodness of fit <i>S</i> are based on <i>F</i>^2^, conventional
<i>R</i>-factors <i>R</i> are based on <i>F</i>, with <i>F</i> set to zero for
negative <i>F</i>^2^. The threshold expression of <i>F</i>^2^ >
\s(<i>F</i>^2^) is used only for calculating <i>R</i>-factors(gt) <i>etc</i>.
and is not relevant to the choice of reflections for refinement.
<i>R</i>-factors based on <i>F</i>^2^ are statistically about twice as large
as those based on <i>F</i>, and <i>R</i>- factors based on ALL data will be
even larger.
;
_reflns_number_total     6543
_reflns_number_gt     4596
_reflns_threshold_expression     I>2\s(I)
_refine_ls_structure_factor_coef     Fsqd
_refine_ls_matrix_type     full
_refine_ls_R_factor_all     0.0825
_refine_ls_R_factor_gt     0.0536
_refine_ls_wR_factor_gt     0.1501
_refine_ls_wR_factor_ref     0.1624
_refine_ls_goodness_of_fit_ref     1.081
_refine_ls_restrained_S_all     1.081
_refine_ls_number_reflns     6543
_refine_ls_number_parameters     442
_refine_ls_number_restraints     0
_refine_ls_hydrogen_treatment     constr
_refine_ls_weighting_scheme     calc
_refine_ls_weighting_details
         'calc w=1/[\s^2^(Fo^2^)+(0.0899P)^2^+4.5706P] where P=(Fo^2^+2Fc^2^)/3'
_atom_sites_solution_hydrogens     geom
_atom_sites_solution_primary     direct
_atom_sites_solution_secondary     difmap
_refine_ls_shift/su_max     0.008
_refine_ls_shift/su_mean     0.001
_refine_diff_density_max     1.444
_refine_diff_density_min     -0.472
_refine_ls_extinction_method     none
_refine_ls_extinction_coef     ?
loop_
    _atom_type_symbol
    _atom_type_description
    _atom_type_scat_dispersion_real
    _atom_type_scat_dispersion_imag
    _atom_type_scat_source
    'C' 'C' 0.0033 0.0016
                         'International Tables Vol C Tables 4.2.6.8 and 6.1.1.4'
    'H' 'H' 0.0000 0.0000
                         'International Tables Vol C Tables 4.2.6.8 and 6.1.1.4'
    'N' 'N' 0.0061 0.0033
                         'International Tables Vol C Tables 4.2.6.8 and 6.1.1.4'
    'O' 'O' 0.0106 0.0060
                         'International Tables Vol C Tables 4.2.6.8 and 6.1.1.4'
    'Cl' 'Cl' 0.1484 0.1585
                         'International Tables Vol C Tables 4.2.6.8 and 6.1.1.4'
    'Cd' 'Cd' -0.8075 1.2024
                         'International Tables Vol C Tables 4.2.6.8 and 6.1.1.4'
_computing_data_collection     'SMART (Bruker, 1997)'
_computing_cell_refinement     'SAINT (Bruker, 1997)'
_computing_data_reduction     'SAINT (Bruker, 1997)'
_computing_structure_solution     'SHELXTL (Sheldrick, 2008)'
_computing_structure_refinement     'SHELXTL (Sheldrick, 2008)'
_computing_molecular_graphics     'SHELXTL (Sheldrick, 2008)'
_computing_publication_material     'SHELXTL (Sheldrick, 2008)'
loop_
    _atom_site_type_symbol
    _atom_site_label
    _atom_site_fract_x
    _atom_site_fract_y
    _atom_site_fract_z
    _atom_site_U_iso_or_equiv
    _atom_site_adp_type
    _atom_site_calc_flag
    _atom_site_refinement_flags
    _atom_site_occupancy
    _atom_site_disorder_assembly
    _atom_site_disorder_group
    C C1 0.5127(3) 0.1182(2) 0.4227(5) 0.0694(16) Uani d . 1 . .
    H H1 0.5150 0.1532 0.4338 0.083 Uiso calc R 1 . .
    C C2 0.5935(4) 0.0909(3) 0.4576(5) 0.0799(19) Uani d . 1 . .
    H H2 0.6483 0.1079 0.4915 0.096 Uiso calc R 1 . .
    C C3 0.5919(3) 0.0404(2) 0.4420(5) 0.0727(17) Uani d . 1 . .
    H H3 0.6456 0.0224 0.4642 0.087 Uiso calc R 1 . .
    C C4 0.5090(3) 0.0145(2) 0.3922(4) 0.0592(13) Uani d . 1 . .
    C C5 0.4305(3) 0.04410(17) 0.3603(4) 0.0475(11) Uani d . 1 . .
    C C6 0.5000(4) -0.0394(2) 0.3739(5) 0.0759(18) Uani d . 1 . .
    H H6 0.5516 -0.0588 0.3913 0.091 Uiso calc R 1 . .
    C C7 0.4194(4) -0.0627(2) 0.3325(5) 0.0731(17) Uani d . 1 . .
    H H7 0.4163 -0.0980 0.3247 0.088 Uiso calc R 1 . .
    C C8 0.3382(3) -0.03361(17) 0.3001(4) 0.0486(11) Uani d . 1 . .
    C C9 0.3439(3) 0.01938(17) 0.3114(3) 0.0427(10) Uani d . 1 . .
    C C10 0.2515(4) -0.05463(18) 0.2560(4) 0.0586(13) Uani d . 1 . .
    H H10 0.2449 -0.0899 0.2496 0.070 Uiso calc R 1 . .
    C C11 0.1767(3) -0.02478(17) 0.2222(4) 0.0516(12) Uani d . 1 . .
    H H11 0.1190 -0.0387 0.1916 0.062 Uiso calc R 1 . .
    C C12 0.1911(3) 0.02789(15) 0.2361(3) 0.0391(9) Uani d . 1 . .
    C C13 0.0294(3) 0.05598(18) 0.1521(4) 0.0597(14) Uani d . 1 . .
    H H13 0.0013 0.0243 0.1328 0.072 Uiso calc R 1 . .
    C C14 0.0545(4) 0.1336(2) 0.1739(5) 0.082(2) Uani d . 1 . .
    H H14 0.0445 0.1686 0.1719 0.099 Uiso calc R 1 . .
    C C15 0.3177(4) 0.1891(2) 0.1320(4) 0.0642(14) Uani d . 1 . .
    H H15 0.2954 0.1584 0.0992 0.077 Uiso calc R 1 . .
    C C16 0.3438(4) 0.2265(3) 0.0876(5) 0.0733(16) Uani d . 1 . .
    H H16 0.3413 0.2202 0.0276 0.088 Uiso calc R 1 . .
    C C17 0.3730(4) 0.2721(2) 0.1323(5) 0.0706(16) Uani d . 1 . .
    H H17 0.3902 0.2974 0.1026 0.085 Uiso calc R 1 . .
    C C18 0.3535(3) 0.24079(16) 0.2655(4) 0.0453(11) Uani d . 1 . .
    C C19 0.3776(3) 0.28132(19) 0.2236(4) 0.0580(14) Uani d . 1 . .
    C C20 0.4052(3) 0.3288(2) 0.2756(5) 0.0639(15) Uani d . 1 . .
    H H20 0.4212 0.3558 0.2480 0.077 Uiso calc R 1 . .
    C C21 0.4088(3) 0.33548(18) 0.3603(5) 0.0650(16) Uani d . 1 . .
    H H21 0.4277 0.3669 0.3916 0.078 Uiso calc R 1 . .
    C C22 0.3583(3) 0.24799(16) 0.3577(4) 0.0453(11) Uani d . 1 . .
    C C23 0.3839(3) 0.29504(16) 0.4074(4) 0.0508(12) Uani d . 1 . .
    C C24 0.3833(3) 0.29919(18) 0.4969(4) 0.0565(14) Uani d . 1 . .
    H H24 0.3966 0.3304 0.5293 0.068 Uiso calc R 1 . .
    C C25 0.3637(3) 0.25823(19) 0.5368(4) 0.0537(12) Uani d . 1 . .
    H H25 0.3648 0.2604 0.5969 0.064 Uiso calc R 1 . .
    C C26 0.3419(3) 0.21271(17) 0.4836(3) 0.0449(11) Uani d . 1 . .
    C C27 0.3297(4) 0.1559(2) 0.6069(4) 0.0661(14) Uani d . 1 . .
    H H27 0.3577 0.1766 0.6619 0.079 Uiso calc R 1 . .
    C C28 0.2613(3) 0.0968(2) 0.5116(4) 0.0598(13) Uani d . 1 . .
    H H28 0.2302 0.0663 0.4879 0.072 Uiso calc R 1 . .
    Cd Cd1 0.28772(2) 0.135509(12) 0.30429(3) 0.04704(15) Uani d . 1 . .
    Cl Cl1 0.13943(10) 0.06057(5) 0.95941(12) 0.0702(4) Uani d . 1 . .
    Cl Cl2 0.10794(8) 0.28026(5) 0.15282(10) 0.0570(3) Uani d . 1 . .
    N N1 0.2704(2) 0.04897(13) 0.2791(3) 0.0386(8) Uani d . 1 . .
    N N2 0.4328(3) 0.09551(14) 0.3743(3) 0.0531(10) Uani d . 1 . .
    N N3 0.1183(2) 0.06236(13) 0.2033(3) 0.0453(9) Uani d . 1 . .
    N N4 0.1360(3) 0.11365(14) 0.2175(3) 0.0534(10) Uani d . 1 . .
    N N5 -0.0133(3) 0.09957(18) 0.1326(5) 0.0868(18) Uani d . 1 . .
    N N6 0.2755(3) 0.12904(14) 0.4555(3) 0.0503(9) Uani d . 1 . .
    N N7 0.2948(4) 0.1110(2) 0.6053(4) 0.0757(14) Uani d . 1 . .
    N N8 0.3199(2) 0.16812(15) 0.5189(3) 0.0462(9) Uani d . 1 . .
    N N9 0.3383(2) 0.20762(13) 0.3991(3) 0.0412(8) Uani d . 1 . .
    N N10 0.3231(3) 0.19511(15) 0.2187(3) 0.0501(9) Uani d . 1 . .
    O O1 0.1678(5) 0.0166(2) 0.9378(7) 0.176(3) Uani d . 1 . .
    O O2 0.2009(8) 0.0683(6) 1.0566(7) 0.278(7) Uani d . 1 . .
    O O3 0.1713(6) 0.1011(3) 0.9279(7) 0.178(3) Uani d . 1 . .
    O O4 0.0568(4) 0.0603(3) 0.9342(11) 0.310(9) Uani d . 1 . .
    O O5 0.0794(4) 0.2506(2) 0.0682(4) 0.1056(17) Uani d . 1 . .
    O O6 0.0358(3) 0.30873(18) 0.1493(4) 0.1030(17) Uani d . 1 . .
    O O7 0.1776(3) 0.31420(17) 0.1655(4) 0.1020(18) Uani d . 1 . .
    O O8 0.1407(4) 0.24674(18) 0.2350(3) 0.0993(15) Uani d . 1 . .
loop_
    _atom_site_aniso_label
    _atom_site_aniso_U_11
    _atom_site_aniso_U_22
    _atom_site_aniso_U_33
    _atom_site_aniso_U_12
    _atom_site_aniso_U_13
    _atom_site_aniso_U_23
    C1 0.042(3) 0.059(3) 0.094(4) -0.008(2) 0.021(3) 0.006(3)
    C2 0.038(3) 0.087(5) 0.097(5) -0.011(3) 0.018(3) 0.015(4)
    C3 0.038(3) 0.078(4) 0.096(5) 0.008(3) 0.028(3) 0.010(3)
    C4 0.046(3) 0.062(3) 0.073(4) 0.014(2) 0.031(3) 0.008(3)
    C5 0.040(2) 0.047(3) 0.055(3) 0.0001(19) 0.021(2) -0.001(2)
    C6 0.051(3) 0.063(4) 0.107(5) 0.020(3) 0.032(3) -0.006(3)
    C7 0.062(3) 0.048(3) 0.092(4) 0.015(3) 0.023(3) -0.009(3)
    C8 0.054(3) 0.039(2) 0.052(3) 0.004(2) 0.026(2) -0.005(2)
    C9 0.041(2) 0.043(2) 0.047(2) 0.0028(18) 0.023(2) -0.0007(19)
    C10 0.063(3) 0.033(2) 0.074(4) -0.003(2) 0.028(3) -0.011(2)
    C11 0.045(2) 0.037(2) 0.068(3) -0.0058(19) 0.023(2) -0.009(2)
    C12 0.039(2) 0.037(2) 0.039(2) -0.0017(17) 0.0164(19) -0.0045(17)
    C13 0.037(2) 0.039(2) 0.082(4) -0.0066(19) 0.011(2) -0.001(2)
    C14 0.043(3) 0.043(3) 0.115(5) 0.005(2) 0.001(3) 0.000(3)
    C15 0.064(3) 0.064(3) 0.071(4) -0.002(3) 0.038(3) -0.001(3)
    C16 0.069(4) 0.094(5) 0.068(4) 0.007(3) 0.041(3) 0.012(3)
    C17 0.056(3) 0.081(4) 0.081(4) 0.005(3) 0.037(3) 0.031(3)
    C18 0.0301(19) 0.038(2) 0.061(3) 0.0026(17) 0.017(2) 0.005(2)
    C19 0.037(2) 0.050(3) 0.084(4) 0.006(2) 0.026(3) 0.021(3)
    C20 0.042(3) 0.047(3) 0.094(4) 0.000(2) 0.026(3) 0.020(3)
    C21 0.046(3) 0.033(2) 0.094(4) -0.006(2) 0.015(3) 0.002(3)
    C22 0.0260(19) 0.035(2) 0.063(3) 0.0003(16) 0.012(2) 0.002(2)
    C23 0.029(2) 0.034(2) 0.072(3) 0.0014(17) 0.009(2) 0.002(2)
    C24 0.039(2) 0.043(3) 0.065(3) 0.0014(19) 0.007(2) -0.020(2)
    C25 0.035(2) 0.054(3) 0.056(3) 0.004(2) 0.009(2) -0.013(2)
    C26 0.0277(19) 0.047(2) 0.052(3) 0.0050(17) 0.0134(19) -0.005(2)
    C27 0.072(4) 0.067(3) 0.053(3) 0.002(3) 0.024(3) -0.001(3)
    C28 0.053(3) 0.053(3) 0.074(4) 0.006(2) 0.030(3) 0.007(3)
    Cd1 0.0425(2) 0.0334(2) 0.0606(3) -0.00736(12) 0.02088(17) -0.00628(14)
    Cl1 0.0631(8) 0.0591(8) 0.0876(11) -0.0039(6) 0.0353(8) 0.0056(7)
    Cl2 0.0429(6) 0.0549(7) 0.0676(8) -0.0099(5) 0.0218(6) -0.0054(6)
    N1 0.0362(17) 0.0336(17) 0.0435(19) 0.0004(14) 0.0170(16) -0.0021(15)
    N2 0.040(2) 0.045(2) 0.070(3) -0.0043(16) 0.023(2) 0.0012(19)
    N3 0.0385(18) 0.0323(18) 0.055(2) -0.0049(14) 0.0139(17) -0.0016(16)
    N4 0.042(2) 0.0306(18) 0.073(3) -0.0002(16) 0.015(2) -0.0007(18)
    N5 0.037(2) 0.054(3) 0.124(4) -0.001(2) 0.002(3) 0.001(3)
    N6 0.045(2) 0.046(2) 0.056(2) -0.0054(16) 0.0210(19) -0.0009(18)
    N7 0.092(4) 0.078(3) 0.069(3) 0.004(3) 0.048(3) 0.011(3)
    N8 0.0382(19) 0.052(2) 0.046(2) 0.0004(16) 0.0179(17) -0.0018(18)
    N9 0.0326(17) 0.0335(18) 0.053(2) 0.0004(14) 0.0171(16) -0.0003(16)
    N10 0.047(2) 0.049(2) 0.056(2) 0.0022(17) 0.0256(19) 0.0061(18)
    O1 0.150(6) 0.085(4) 0.294(10) 0.035(4) 0.106(6) 0.011(5)
    O2 0.228(11) 0.47(2) 0.156(8) -0.129(12) 0.111(8) -0.059(10)
    O3 0.188(7) 0.104(5) 0.223(8) -0.025(5) 0.083(6) 0.050(5)
    O4 0.064(4) 0.128(6) 0.64(2) -0.014(4) 0.089(8) -0.112(9)
    O5 0.125(4) 0.123(4) 0.086(3) -0.046(3) 0.065(3) -0.039(3)
    O6 0.053(2) 0.088(3) 0.156(5) -0.001(2) 0.040(3) -0.016(3)
    O7 0.052(2) 0.072(3) 0.172(5) -0.018(2) 0.045(3) -0.001(3)
    O8 0.126(4) 0.080(3) 0.085(3) -0.011(3) 0.045(3) 0.005(2)
_geom_special_details
;
All e.s.d.'s (except the e.s.d. in the dihedral angle between two l.s. planes)
are estimated using the full covariance matrix. The cell e.s.d.'s are taken
into account individually in the estimation of e.s.d.'s in distances, angles
and torsion angles; correlations between e.s.d.'s in cell parameters are only
used when they are defined by crystal symmetry. An approximate (isotropic)
treatment of cell e.s.d.'s is used for estimating e.s.d.'s involving l.s.
planes.
;
loop_
    _geom_bond_atom_site_label_1
    _geom_bond_atom_site_label_2
    _geom_bond_site_symmetry_2
    _geom_bond_distance
    _geom_bond_publ_flag
    C1 N2 . 1.331(6) ?
    C1 C2 . 1.399(8) ?
    C1 H1 . 0.9300 ?
    C2 C3 . 1.343(8) ?
    C2 H2 . 0.9300 ?
    C3 C4 . 1.409(7) ?
    C3 H3 . 0.9300 ?
    C4 C5 . 1.406(6) ?
    C4 C6 . 1.430(8) ?
    C5 N2 . 1.359(6) ?
    C5 C9 . 1.440(6) ?
    C6 C7 . 1.343(8) ?
    C6 H6 . 0.9300 ?
    C7 C8 . 1.435(7) ?
    C7 H7 . 0.9300 ?
    C8 C9 . 1.395(6) ?
    C8 C10 . 1.400(7) ?
    C9 N1 . 1.340(5) ?
    C10 C11 . 1.359(7) ?
    C10 H10 . 0.9300 ?
    C11 C12 . 1.398(6) ?
    C11 H11 . 0.9300 ?
    C12 N1 . 1.300(5) ?
    C12 N3 . 1.410(5) ?
    C13 N5 . 1.305(6) ?
    C13 N3 . 1.333(6) ?
    C13 H13 . 0.9300 ?
    C14 N4 . 1.318(7) ?
    C14 N5 . 1.347(7) ?
    C14 H14 . 0.9300 ?
    C15 N10 . 1.319(7) ?
    C15 C16 . 1.385(8) ?
    C15 H15 . 0.9300 ?
    C16 C17 . 1.350(8) ?
    C16 H16 . 0.9300 ?
    C17 C19 . 1.408(9) ?
    C17 H17 . 0.9300 ?
    C18 N10 . 1.366(6) ?
    C18 C19 . 1.403(6) ?
    C18 C22 . 1.412(7) ?
    C19 C20 . 1.434(8) ?
    C20 C21 . 1.304(9) ?
    C20 H20 . 0.9300 ?
    C21 C23 . 1.458(7) ?
    C21 H21 . 0.9300 ?
    C22 N9 . 1.362(6) ?
    C22 C23 . 1.407(6) ?
    C23 C24 . 1.403(8) ?
    C24 C25 . 1.356(7) ?
    C24 H24 . 0.9300 ?
    C25 C26 . 1.396(6) ?
    C25 H25 . 0.9300 ?
    C26 N9 . 1.294(6) ?
    C26 N8 . 1.413(6) ?
    C27 N7 . 1.310(8) ?
    C27 N8 . 1.338(7) ?
    C27 H27 . 0.9300 ?
    C28 N6 . 1.316(6) ?
    C28 N7 . 1.341(7) ?
    C28 H28 . 0.9300 ?
    Cd1 N1 . 2.292(3) ?
    Cd1 N9 . 2.295(3) ?
    Cd1 N10 . 2.307(4) ?
    Cd1 N4 . 2.327(4) ?
    Cd1 N2 . 2.396(4) ?
    Cd1 N6 . 2.465(4) ?
    Cl1 O4 . 1.257(7) ?
    Cl1 O1 . 1.349(7) ?
    Cl1 O3 . 1.380(7) ?
    Cl1 O2 . 1.382(10) ?
    Cl2 O5 . 1.402(5) ?
    Cl2 O6 . 1.407(5) ?
    Cl2 O7 . 1.410(4) ?
    Cl2 O8 . 1.428(5) ?
    N3 N4 . 1.369(5) ?
    N6 N8 . 1.370(5) ?
loop_
    _geom_angle_atom_site_label_1
    _geom_angle_atom_site_label_2
    _geom_angle_atom_site_label_3
    _geom_angle_site_symmetry_1
    _geom_angle_site_symmetry_3
    _geom_angle
    _geom_angle_publ_flag
    N2 C1 C2 . . 122.1(5) ?
    N2 C1 H1 . . 119.0 ?
    C2 C1 H1 . . 119.0 ?
    C3 C2 C1 . . 120.0(5) ?
    C3 C2 H2 . . 120.0 ?
    C1 C2 H2 . . 120.0 ?
    C2 C3 C4 . . 120.1(5) ?
    C2 C3 H3 . . 119.9 ?
    C4 C3 H3 . . 119.9 ?
    C5 C4 C3 . . 116.9(5) ?
    C5 C4 C6 . . 118.7(5) ?
    C3 C4 C6 . . 124.4(5) ?
    N2 C5 C4 . . 122.5(4) ?
    N2 C5 C9 . . 118.3(4) ?
    C4 C5 C9 . . 119.2(4) ?
    C7 C6 C4 . . 122.0(5) ?
    C7 C6 H6 . . 119.0 ?
    C4 C6 H6 . . 119.0 ?
    C6 C7 C8 . . 120.6(5) ?
    C6 C7 H7 . . 119.7 ?
    C8 C7 H7 . . 119.7 ?
    C9 C8 C10 . . 116.4(4) ?
    C9 C8 C7 . . 119.1(4) ?
    C10 C8 C7 . . 124.5(4) ?
    N1 C9 C8 . . 122.0(4) ?
    N1 C9 C5 . . 117.7(4) ?
    C8 C9 C5 . . 120.3(4) ?
    C11 C10 C8 . . 121.7(4) ?
    C11 C10 H10 . . 119.1 ?
    C8 C10 H10 . . 119.1 ?
    C10 C11 C12 . . 116.4(4) ?
    C10 C11 H11 . . 121.8 ?
    C12 C11 H11 . . 121.8 ?
    N1 C12 C11 . . 124.0(4) ?
    N1 C12 N3 . . 115.0(3) ?
    C11 C12 N3 . . 121.1(4) ?
    N5 C13 N3 . . 111.7(4) ?
    N5 C13 H13 . . 124.1 ?
    N3 C13 H13 . . 124.1 ?
    N4 C14 N5 . . 115.3(5) ?
    N4 C14 H14 . . 122.4 ?
    N5 C14 H14 . . 122.4 ?
    N10 C15 C16 . . 123.0(6) ?
    N10 C15 H15 . . 118.5 ?
    C16 C15 H15 . . 118.5 ?
    C17 C16 C15 . . 119.4(6) ?
    C17 C16 H16 . . 120.3 ?
    C15 C16 H16 . . 120.3 ?
    C16 C17 C19 . . 120.2(5) ?
    C16 C17 H17 . . 119.9 ?
    C19 C17 H17 . . 119.9 ?
    N10 C18 C19 . . 122.1(5) ?
    N10 C18 C22 . . 118.9(4) ?
    C19 C18 C22 . . 118.9(4) ?
    C18 C19 C17 . . 116.8(5) ?
    C18 C19 C20 . . 118.7(5) ?
    C17 C19 C20 . . 124.5(5) ?
    C21 C20 C19 . . 122.2(5) ?
    C21 C20 H20 . . 118.9 ?
    C19 C20 H20 . . 118.9 ?
    C20 C21 C23 . . 121.8(5) ?
    C20 C21 H21 . . 119.1 ?
    C23 C21 H21 . . 119.1 ?
    N9 C22 C23 . . 119.9(5) ?
    N9 C22 C18 . . 118.2(4) ?
    C23 C22 C18 . . 121.9(4) ?
    C24 C23 C22 . . 117.9(4) ?
    C24 C23 C21 . . 125.7(5) ?
    C22 C23 C21 . . 116.4(5) ?
    C25 C24 C23 . . 120.9(4) ?
    C25 C24 H24 . . 119.6 ?
    C23 C24 H24 . . 119.6 ?
    C24 C25 C26 . . 117.1(5) ?
    C24 C25 H25 . . 121.5 ?
    C26 C25 H25 . . 121.5 ?
    N9 C26 C25 . . 124.2(5) ?
    N9 C26 N8 . . 114.7(4) ?
    C25 C26 N8 . . 121.1(5) ?
    N7 C27 N8 . . 111.1(5) ?
    N7 C27 H27 . . 124.5 ?
    N8 C27 H27 . . 124.5 ?
    N6 C28 N7 . . 115.5(5) ?
    N6 C28 H28 . . 122.3 ?
    N7 C28 H28 . . 122.3 ?
    N1 Cd1 N9 . . 154.12(13) ?
    N1 Cd1 N10 . . 127.99(14) ?
    N9 Cd1 N10 . . 72.38(14) ?
    N1 Cd1 N4 . . 69.07(12) ?
    N9 Cd1 N4 . . 122.99(13) ?
    N10 Cd1 N4 . . 110.32(14) ?
    N1 Cd1 N2 . . 70.49(12) ?
    N9 Cd1 N2 . . 94.59(13) ?
    N10 Cd1 N2 . . 93.84(14) ?
    N4 Cd1 N2 . . 139.56(13) ?
    N1 Cd1 N6 . . 91.92(12) ?
    N9 Cd1 N6 . . 67.45(13) ?
    N10 Cd1 N6 . . 139.53(14) ?
    N4 Cd1 N6 . . 88.13(15) ?
    N2 Cd1 N6 . . 93.95(14) ?
    O4 Cl1 O1 . . 113.0(5) ?
    O4 Cl1 O3 . . 117.2(7) ?
    O1 Cl1 O3 . . 108.7(6) ?
    O4 Cl1 O2 . . 119.1(9) ?
    O1 Cl1 O2 . . 103.1(8) ?
    O3 Cl1 O2 . . 93.4(6) ?
    O5 Cl2 O6 . . 110.7(4) ?
    O5 Cl2 O7 . . 111.7(3) ?
    O6 Cl2 O7 . . 108.8(3) ?
    O5 Cl2 O8 . . 108.4(3) ?
    O6 Cl2 O8 . . 108.5(4) ?
    O7 Cl2 O8 . . 108.7(3) ?
    C12 N1 C9 . . 119.4(4) ?
    C12 N1 Cd1 . . 121.5(3) ?
    C9 N1 Cd1 . . 119.1(3) ?
    C1 N2 C5 . . 118.4(4) ?
    C1 N2 Cd1 . . 127.2(4) ?
    C5 N2 Cd1 . . 114.4(3) ?
    C13 N3 N4 . . 108.4(3) ?
    C13 N3 C12 . . 132.6(4) ?
    N4 N3 C12 . . 118.8(3) ?
    C14 N4 N3 . . 102.1(4) ?
    C14 N4 Cd1 . . 142.4(3) ?
    N3 N4 Cd1 . . 115.4(3) ?
    C13 N5 C14 . . 102.4(4) ?
    C28 N6 N8 . . 102.1(4) ?
    C28 N6 Cd1 . . 143.4(4) ?
    N8 N6 Cd1 . . 111.8(3) ?
    C27 N7 C28 . . 102.8(5) ?
    C27 N8 N6 . . 108.6(4) ?
    C27 N8 C26 . . 131.9(4) ?
    N6 N8 C26 . . 119.4(4) ?
    C26 N9 C22 . . 120.0(4) ?
    C26 N9 Cd1 . . 124.1(3) ?
    C22 N9 Cd1 . . 115.6(3) ?
    C15 N10 C18 . . 118.4(4) ?
    C15 N10 Cd1 . . 126.9(4) ?
    C18 N10 Cd1 . . 114.7(3) ?
loop_
    _geom_torsion_atom_site_label_1
    _geom_torsion_atom_site_label_2
    _geom_torsion_atom_site_label_3
    _geom_torsion_atom_site_label_4
    _geom_torsion_site_symmetry_1
    _geom_torsion_site_symmetry_2
    _geom_torsion_site_symmetry_3
    _geom_torsion_site_symmetry_4
    _geom_torsion
    _geom_torsion_publ_flag
    N2 C1 C2 C3 . . . . 0.3(11) ?
    C1 C2 C3 C4 . . . . -1.2(11) ?
    C2 C3 C4 C5 . . . . 0.3(9) ?
    C2 C3 C4 C6 . . . . -178.5(7) ?
    C3 C4 C5 N2 . . . . 1.4(8) ?
    C6 C4 C5 N2 . . . . -179.7(6) ?
    C3 C4 C5 C9 . . . . -178.3(5) ?
    C6 C4 C5 C9 . . . . 0.6(8) ?
    C5 C4 C6 C7 . . . . -3.9(10) ?
    C3 C4 C6 C7 . . . . 174.9(7) ?
    C4 C6 C7 C8 . . . . 3.3(11) ?
    C6 C7 C8 C9 . . . . 0.6(9) ?
    C6 C7 C8 C10 . . . . 179.8(6) ?
    C10 C8 C9 N1 . . . . -2.0(7) ?
    C7 C8 C9 N1 . . . . 177.2(5) ?
    C10 C8 C9 C5 . . . . 176.9(5) ?
    C7 C8 C9 C5 . . . . -3.8(8) ?
    N2 C5 C9 N1 . . . . 2.4(7) ?
    C4 C5 C9 N1 . . . . -177.8(4) ?
    N2 C5 C9 C8 . . . . -176.5(5) ?
    C4 C5 C9 C8 . . . . 3.2(7) ?
    C9 C8 C10 C11 . . . . 2.7(8) ?
    C7 C8 C10 C11 . . . . -176.5(6) ?
    C8 C10 C11 C12 . . . . -1.5(8) ?
    C10 C11 C12 N1 . . . . -0.5(8) ?
    C10 C11 C12 N3 . . . . 179.5(5) ?
    N10 C15 C16 C17 . . . . -2.7(9) ?
    C15 C16 C17 C19 . . . . 0.6(9) ?
    N10 C18 C19 C17 . . . . -2.9(7) ?
    C22 C18 C19 C17 . . . . 179.1(4) ?
    N10 C18 C19 C20 . . . . 177.4(4) ?
    C22 C18 C19 C20 . . . . -0.7(6) ?
    C16 C17 C19 C18 . . . . 2.0(7) ?
    C16 C17 C19 C20 . . . . -178.2(5) ?
    C18 C19 C20 C21 . . . . 0.1(7) ?
    C17 C19 C20 C21 . . . . -179.7(5) ?
    C19 C20 C21 C23 . . . . -0.6(8) ?
    N10 C18 C22 N9 . . . . 4.5(6) ?
    C19 C18 C22 N9 . . . . -177.3(4) ?
    N10 C18 C22 C23 . . . . -176.2(4) ?
    C19 C18 C22 C23 . . . . 1.9(6) ?
    N9 C22 C23 C24 . . . . -3.2(6) ?
    C18 C22 C23 C24 . . . . 177.5(4) ?
    N9 C22 C23 C21 . . . . 176.9(4) ?
    C18 C22 C23 C21 . . . . -2.3(6) ?
    C20 C21 C23 C24 . . . . -178.2(5) ?
    C20 C21 C23 C22 . . . . 1.7(7) ?
    C22 C23 C24 C25 . . . . 3.8(6) ?
    C21 C23 C24 C25 . . . . -176.4(4) ?
    C23 C24 C25 C26 . . . . -1.8(6) ?
    C24 C25 C26 N9 . . . . -0.8(6) ?
    C24 C25 C26 N8 . . . . -179.6(4) ?
    C11 C12 N1 C9 . . . . 1.2(7) ?
    N3 C12 N1 C9 . . . . -178.9(4) ?
    C11 C12 N1 Cd1 . . . . -177.4(4) ?
    N3 C12 N1 Cd1 . . . . 2.5(5) ?
    C8 C9 N1 C12 . . . . 0.2(7) ?
    C5 C9 N1 C12 . . . . -178.8(4) ?
    C8 C9 N1 Cd1 . . . . 178.8(4) ?
    C5 C9 N1 Cd1 . . . . -0.2(5) ?
    N9 Cd1 N1 C12 . . . . 119.9(4) ?
    N10 Cd1 N1 C12 . . . . -103.2(3) ?
    N4 Cd1 N1 C12 . . . . -3.3(3) ?
    N2 Cd1 N1 C12 . . . . 177.5(4) ?
    N6 Cd1 N1 C12 . . . . 84.0(3) ?
    N9 Cd1 N1 C9 . . . . -58.7(5) ?
    N10 Cd1 N1 C9 . . . . 78.2(4) ?
    N4 Cd1 N1 C9 . . . . 178.1(4) ?
    N2 Cd1 N1 C9 . . . . -1.1(3) ?
    N6 Cd1 N1 C9 . . . . -94.6(3) ?
    C2 C1 N2 C5 . . . . 1.3(9) ?
    C2 C1 N2 Cd1 . . . . -177.7(5) ?
    C4 C5 N2 C1 . . . . -2.2(8) ?
    C9 C5 N2 C1 . . . . 177.5(5) ?
    C4 C5 N2 Cd1 . . . . 177.0(4) ?
    C9 C5 N2 Cd1 . . . . -3.3(6) ?
    N1 Cd1 N2 C1 . . . . -178.6(5) ?
    N9 Cd1 N2 C1 . . . . -20.3(5) ?
    N10 Cd1 N2 C1 . . . . 52.3(5) ?
    N4 Cd1 N2 C1 . . . . -179.7(5) ?
    N6 Cd1 N2 C1 . . . . -87.9(5) ?
    N1 Cd1 N2 C5 . . . . 2.3(3) ?
    N9 Cd1 N2 C5 . . . . 160.6(4) ?
    N10 Cd1 N2 C5 . . . . -126.8(4) ?
    N4 Cd1 N2 C5 . . . . 1.2(5) ?
    N6 Cd1 N2 C5 . . . . 92.9(4) ?
    N5 C13 N3 N4 . . . . -0.9(7) ?
    N5 C13 N3 C12 . . . . -175.9(5) ?
    N1 C12 N3 C13 . . . . 175.5(5) ?
    C11 C12 N3 C13 . . . . -4.6(8) ?
    N1 C12 N3 N4 . . . . 0.9(6) ?
    C11 C12 N3 N4 . . . . -179.2(5) ?
    N5 C14 N4 N3 . . . . -0.6(8) ?
    N5 C14 N4 Cd1 . . . . 179.9(5) ?
    C13 N3 N4 C14 . . . . 0.8(6) ?
    C12 N3 N4 C14 . . . . 176.6(5) ?
    C13 N3 N4 Cd1 . . . . -179.4(4) ?
    C12 N3 N4 Cd1 . . . . -3.6(5) ?
    N1 Cd1 N4 C14 . . . . -177.1(8) ?
    N9 Cd1 N4 C14 . . . . 28.8(8) ?
    N10 Cd1 N4 C14 . . . . -52.9(8) ?
    N2 Cd1 N4 C14 . . . . -175.9(7) ?
    N6 Cd1 N4 C14 . . . . 90.2(8) ?
    N1 Cd1 N4 N3 . . . . 3.4(3) ?
    N9 Cd1 N4 N3 . . . . -150.8(3) ?
    N10 Cd1 N4 N3 . . . . 127.5(3) ?
    N2 Cd1 N4 N3 . . . . 4.5(5) ?
    N6 Cd1 N4 N3 . . . . -89.4(3) ?
    N3 C13 N5 C14 . . . . 0.5(8) ?
    N4 C14 N5 C13 . . . . 0.1(10) ?
    N7 C28 N6 N8 . . . . -1.9(6) ?
    N7 C28 N6 Cd1 . . . . 155.8(4) ?
    N1 Cd1 N6 C28 . . . . -3.2(6) ?
    N9 Cd1 N6 C28 . . . . -167.1(6) ?
    N10 Cd1 N6 C28 . . . . -174.4(5) ?
    N4 Cd1 N6 C28 . . . . 65.8(6) ?
    N2 Cd1 N6 C28 . . . . -73.7(6) ?
    N1 Cd1 N6 N8 . . . . 153.3(3) ?
    N9 Cd1 N6 N8 . . . . -10.6(3) ?
    N10 Cd1 N6 N8 . . . . -17.9(4) ?
    N4 Cd1 N6 N8 . . . . -137.7(3) ?
    N2 Cd1 N6 N8 . . . . 82.7(3) ?
    N8 C27 N7 C28 . . . . -1.4(7) ?
    N6 C28 N7 C27 . . . . 2.1(7) ?
    N7 C27 N8 N6 . . . . 0.3(6) ?
    N7 C27 N8 C26 . . . . 176.4(5) ?
    C28 N6 N8 C27 . . . . 1.0(5) ?
    Cd1 N6 N8 C27 . . . . -165.0(3) ?
    C28 N6 N8 C26 . . . . -175.7(4) ?
    Cd1 N6 N8 C26 . . . . 18.4(4) ?
    N9 C26 N8 C27 . . . . 167.5(5) ?
    C25 C26 N8 C27 . . . . -13.6(7) ?
    N9 C26 N8 N6 . . . . -16.7(5) ?
    C25 C26 N8 N6 . . . . 162.1(4) ?
    C25 C26 N9 C22 . . . . 1.3(6) ?
    N8 C26 N9 C22 . . . . -179.8(3) ?
    C25 C26 N9 Cd1 . . . . -173.1(3) ?
    N8 C26 N9 Cd1 . . . . 5.7(5) ?
    C23 C22 N9 C26 . . . . 0.8(6) ?
    C18 C22 N9 C26 . . . . -180.0(4) ?
    C23 C22 N9 Cd1 . . . . 175.7(3) ?
    C18 C22 N9 Cd1 . . . . -5.1(5) ?
    N1 Cd1 N9 C26 . . . . -36.7(5) ?
    N10 Cd1 N9 C26 . . . . 177.7(3) ?
    N4 Cd1 N9 C26 . . . . 74.5(4) ?
    N2 Cd1 N9 C26 . . . . -89.7(3) ?
    N6 Cd1 N9 C26 . . . . 2.7(3) ?
    N1 Cd1 N9 C22 . . . . 148.6(3) ?
    N10 Cd1 N9 C22 . . . . 3.0(3) ?
    N4 Cd1 N9 C22 . . . . -100.2(3) ?
    N2 Cd1 N9 C22 . . . . 95.6(3) ?
    N6 Cd1 N9 C22 . . . . -172.0(3) ?
    C16 C15 N10 C18 . . . . 1.9(8) ?
    C16 C15 N10 Cd1 . . . . -177.4(4) ?
    C19 C18 N10 C15 . . . . 1.0(6) ?
    C22 C18 N10 C15 . . . . 179.0(4) ?
    C19 C18 N10 Cd1 . . . . -179.7(3) ?
    C22 C18 N10 Cd1 . . . . -1.6(5) ?
    N1 Cd1 N10 C15 . . . . 16.8(5) ?
    N9 Cd1 N10 C15 . . . . 178.6(4) ?
    N4 Cd1 N10 C15 . . . . -62.0(4) ?
    N2 Cd1 N10 C15 . . . . 85.0(4) ?
    N6 Cd1 N10 C15 . . . . -174.4(4) ?
    N1 Cd1 N10 C18 . . . . -162.5(3) ?
    N9 Cd1 N10 C18 . . . . -0.7(3) ?
    N4 Cd1 N10 C18 . . . . 118.7(3) ?
    N2 Cd1 N10 C18 . . . . -94.3(3) ?
    N6 Cd1 N10 C18 . . . . 6.3(4) ?
data_global
_journal_date_recd_electronic     2009-09-21
_journal_date_accepted     2009-09-24
_journal_name_full     'Acta Crystallographica, Section E'
_journal_year     2009
_journal_volume     65
_journal_issue     11
_journal_page_first     m1280
_journal_page_last     m1280
_journal_paper_category     QM
_journal_coeditor_code     LH2911
_publ_contact_author
;
      Li Hong Liang
      Department of Chemistry
      Dezhou University
      Dezhou 253023
      People's Republic of China
;
_publ_contact_author_email     hongliangl1968@yahoo.com.cn
_publ_contact_author_fax     '86 534 2300322'
_publ_contact_author_phone     '86 534 8985870'
_publ_section_title
;\
Bis[2-(1<i>H</i>-1,2,4-triazol-1-yl-\k<i>N</i>^2^)-1,10-phenanthroline-\
\k^2^<i>N</i>,<i>N</i>']cadmium(II) bis(perchlorate)
;
loop_
    _publ_author_name
    _publ_author_address
    'Li, Hong Liang'
;     Department of Chemistry
      Dezhou University
      Dezhou 253023
      People's Republic of China
;
