# Supplementary material for: Bis[2-(1H-1,2,4-triazol-1-yl-κN 2)-1,10-phenanthroline-κ2 N,N′]cadmium(II) bis­(perchlorate)
Source: Acta Crystallogr Sect E Struct Rep Online. 2009 Oct 3;65(Pt 11):m1280. doi: 10.1107/S1600536809038768 (PMC2971072; doi:10.1107/S1600536809038768)
Supplement: Supplementary file 2 [file e-65-m1280-Isup2.hkl]

# 
# h,k,l, Fc-squared, Fo-squared, sigma(Fo-squared) and status flag 
# 
data_I
_shelx_title ' 90604fm in C2/c' 
_shelx_refln_list_code          4 
_shelx_F_calc_maximum     1151.82 
_exptl_crystal_F_000      3216.00 
_reflns_d_resolution_high  0.7828 
 
loop_ 
 _symmetry_equiv_pos_as_xyz 
 'x, y, z' 
 '-x, y, -z+1/2' 
 'x+1/2, y+1/2, z' 
 '-x+1/2, y+1/2, -z+1/2' 
 '-x, -y, -z' 
 'x, -y, z-1/2' 
 '-x+1/2, -y+1/2, -z' 
 'x+1/2, -y+1/2, z-1/2' 
 
_cell_length_a    16.8936 
_cell_length_b    26.1531 
_cell_length_c    15.5742 
_cell_angle_alpha  90.000 
_cell_angle_beta  118.482 
_cell_angle_gamma  90.000 
 
_shelx_F_squared_multiplier     1.000 
 
loop_ 
 _refln_index_h 
 _refln_index_k 
 _refln_index_l 
 _refln_F_squared_calc 
 _refln_F_squared_meas 
 _refln_F_squared_sigma 
 _refln_observed_status 
   2   0   0   189745.52   210192.45   5053.83 o 
   4   0   0   126635.45   165430.92   3300.88 o 
   6   0   0    24739.07    22794.41    749.14 o 
   8   0   0      301.03      282.77     38.01 o 
  10   0   0     8513.04     9838.35    246.86 o 
  12   0   0     6380.53     7380.82    327.08 o 
  14   0   0     6450.29     7476.60    438.57 o 
  16   0   0     2248.12     2251.97    266.10 o 
  18   0   0     1232.73     1506.65    255.01 o 
   1   1   0     4127.00     1489.41     61.60 o 
   3   1   0      786.59     1116.62     30.20 o 
   5   1   0    71310.09    87737.55   1683.01 o 
   7   1   0    74825.95    81360.91   1165.41 o 
   9   1   0    14100.45    12273.84    205.33 o 
  11   1   0      389.98      275.41     45.48 o 
  13   1   0     6381.62     6661.76    285.21 o 
  15   1   0      203.79       67.14    102.79 o 
  17   1   0      431.49      333.24    128.92 o 
   2   2   0     5478.53     8001.61    168.71 o 
   4   2   0   158155.27   176848.72   2711.75 o 
   6   2   0      687.56      924.26     39.82 o 
   8   2   0     1812.71     1882.94     64.01 o 
  10   2   0      778.82      460.39     36.81 o 
  12   2   0     3478.31     3207.01    142.73 o 
  14   2   0     1472.23     1557.89    358.49 o 
  16   2   0      355.52      378.67    126.56 o 
  18   2   0      414.69      493.67    141.09 o 
   1   3   0    12534.09    15307.12    243.44 o 
   3   3   0   252069.77   298564.72   4570.36 o 
   5   3   0   259135.25   302250.13   4622.18 o 
   7   3   0    34239.53    38936.30    624.82 o 
   9   3   0      393.28      544.57     75.89 o 
  11   3   0     1532.12     1639.49     98.56 o 
  13   3   0     1097.89     1084.74    171.24 o 
  15   3   0       26.83        0.00     92.29 o 
  17   3   0      799.24      968.38    157.32 o 
   0   4   0      350.23      211.89     27.10 o 
   2   4   0    66584.21    75866.18   1170.17 o 
   4   4   0   281216.19   330634.44   5052.12 o 
   6   4   0    26222.72    32215.21    517.67 o 
   8   4   0    25003.53    25934.77    430.41 o 
  10   4   0    21052.81    23727.25    487.78 o 
  12   4   0    12353.47    12164.38    316.70 o 
  14   4   0     8764.68     8282.12    328.28 o 
  16   4   0     2390.19     2341.96    194.11 o 
  18   4   0      217.64      185.12    131.80 o 
   1   5   0    27842.42    31738.80    721.21 o 
   3   5   0     1832.71     1482.62     42.22 o 
   5   5   0     2218.28     2783.23     68.36 o 
   7   5   0    70717.91    78416.42   1330.83 o 
   9   5   0    29929.14    33679.22    553.71 o 
  11   5   0     2127.20     2296.17     86.40 o 
  13   5   0      100.94       18.47    141.67 o 
  15   5   0     1961.36     2025.88    175.09 o 
  17   5   0      334.81      185.04    139.21 o 
   0   6   0    39936.49    44053.90   1506.65 o 
   2   6   0    24339.73    29088.80    515.30 o 
   4   6   0    50576.35    54569.07    851.82 o 
   6   6   0     9717.92    12481.55    291.19 o 
   8   6   0    33620.55    34755.30    566.61 o 
  10   6   0    11668.80    12264.99    243.94 o 
  12   6   0      216.35      210.88     90.94 o 
  14   6   0      586.05      687.76    131.71 o 
  16   6   0      890.33     1122.80    155.45 o 
  18   6   0      872.09      900.53    162.38 o 
   1   7   0     2102.70     2296.94     96.55 o 
   3   7   0    26286.29    26807.39    429.65 o 
   5   7   0    75027.38    77590.54   1207.38 o 
   7   7   0     7066.75     6237.94    130.11 o 
   9   7   0    45709.31    51792.17    830.98 o 
  11   7   0    21028.92    21566.30    432.36 o 
  13   7   0      129.07      128.60     75.86 o 
  15   7   0     6075.52     6321.78    287.89 o 
  17   7   0     1046.17     1426.10    174.57 o 
   0   8   0     6789.85     6143.65    252.55 o 
   2   8   0    51144.65    55134.88    963.77 o 
   4   8   0    22714.11    20493.58    399.60 o 
   6   8   0     1110.33     1995.62    116.55 o 
   8   8   0       41.62        0.00     28.95 o 
  10   8   0     6524.51     6148.41    178.37 o 
  12   8   0    11536.64    10819.21    296.31 o 
  14   8   0    18645.11    20487.98    626.63 o 
  16   8   0     1826.03     2182.65    192.94 o 
  18   8   0       78.05      235.22    141.92 o 
   1   9   0    19239.62    20588.57    428.00 o 
   3   9   0     2061.75     1958.35     64.10 o 
   5   9   0     2002.69     1678.14     58.41 o 
   7   9   0     1194.34     1321.00     59.28 o 
   9   9   0     3491.57     3571.30    110.00 o 
  11   9   0      413.81      661.65     68.40 o 
  13   9   0        0.44       58.05     73.34 o 
  15   9   0      134.46      204.57    120.59 o 
  17   9   0     1317.28     1691.64    184.17 o 
   0  10   0    52645.96    55939.65   1366.24 o 
   2  10   0    17440.96    19568.10    412.27 o 
   4  10   0     2422.67     2782.35     84.65 o 
   6  10   0    12665.65    14742.83    260.32 o 
   8  10   0       37.17       23.57     32.67 o 
  10  10   0      148.43      149.95     42.57 o 
  12  10   0     5896.71     6160.83    208.26 o 
  14  10   0    10412.05    11211.35    404.19 o 
  16  10   0     1261.88     1616.23    176.32 o 
  18  10   0      159.25      172.47    192.18 o 
   1  11   0     2292.86     2084.31     76.55 o 
   3  11   0    21719.34    21674.08    503.21 o 
   5  11   0    31313.99    33189.21    605.83 o 
   7  11   0    36379.45    37719.51    854.61 o 
   9  11   0    42968.02    43361.32    707.88 o 
  11  11   0     1061.73      864.89     76.12 o 
  13  11   0     2228.79     1806.81    125.51 o 
  15  11   0        1.77       33.27    114.77 o 
  17  11   0     1937.79     1695.10    187.28 o 
   0  12   0   105023.18   117288.23   2831.63 o 
   2  12   0    29632.09    32217.06    663.25 o 
   4  12   0    13595.78    13227.65    314.38 o 
   6  12   0      359.21      246.60     36.53 o 
   8  12   0      139.40       90.56     39.07 o 
  10  12   0     7183.25     7770.66    236.44 o 
  12  12   0     7911.59     9162.58    273.25 o 
  14  12   0      872.15     1031.03    151.02 o 
  16  12   0      656.30      806.77    146.45 o 
   1  13   0     3627.28     3615.43    113.00 o 
   3  13   0       54.60       85.58     40.79 o 
   5  13   0     3731.40     4331.21    194.00 o 
   7  13   0      224.89      243.42     48.36 o 
   9  13   0      751.16      834.16     59.75 o 
  11  13   0      260.19      127.98     64.51 o 
  13  13   0      175.06        0.00     76.76 o 
  15  13   0       38.22        0.00    141.67 o 
  17  13   0        4.41       79.28    128.75 o 
   0  14   0     5448.08     4619.23    160.49 o 
   2  14   0    16301.27    17817.68    391.65 o 
   4  14   0      952.07     1235.62     78.40 o 
   6  14   0     8624.25     8807.64    207.31 o 
   8  14   0      776.47      763.24     58.44 o 
  10  14   0     4608.80     4322.25    145.97 o 
  12  14   0    12068.80    12226.21    436.74 o 
  14  14   0      712.23      764.05    130.24 o 
  16  14   0     1762.13     2279.47    202.95 o 
   1  15   0      221.30      358.90     46.91 o 
   3  15   0    11949.72    12964.16    304.16 o 
   5  15   0    60274.47    63128.14   2012.21 o 
   7  15   0    31221.20    31462.03    593.54 o 
   9  15   0    10611.65    10651.54    220.41 o 
  11  15   0        3.74        0.00     60.42 o 
  13  15   0       48.83        0.00     76.66 o 
  15  15   0      171.28      188.79    124.53 o 
   0  16   0    15657.17    14914.66    414.37 o 
   2  16   0     7409.75     7854.42    206.19 o 
   4  16   0     3697.47     4119.86    367.83 o 
   6  16   0      474.79      538.96     69.26 o 
   8  16   0      108.93       52.97     53.81 o 
  10  16   0      439.96      436.22     73.00 o 
  12  16   0     7480.62     7766.58    218.36 o 
  14  16   0     4273.76     5144.70    213.56 o 
  16  16   0       67.93      161.38    194.65 o 
   1  17   0     7053.90     7303.93    168.00 o 
   3  17   0     5390.79     5912.47    176.28 o 
   5  17   0      743.05      810.09     82.88 o 
   7  17   0       85.18      128.39     61.80 o 
   9  17   0      322.03      175.35     70.81 o 
  11  17   0     3056.92     3434.04    206.18 o 
  13  17   0     1312.60     1191.01    148.09 o 
  15  17   0       64.39      269.79    200.80 o 
   0  18   0     7577.93     7017.81    233.01 o 
   2  18   0    26783.40    26565.79   1049.59 o 
   4  18   0    17172.54    16174.88    454.63 o 
   6  18   0      998.73      734.29     81.15 o 
   8  18   0    11538.80    12336.47    320.56 o 
  10  18   0     2212.63     2199.52    250.08 o 
  12  18   0     3167.53     3273.72    205.52 o 
  14  18   0     3659.89     4113.89    244.88 o 
   1  19   0     3775.58     3532.16    110.06 o 
   3  19   0     8076.38     8678.83    263.69 o 
   5  19   0    11773.33    12269.11    311.47 o 
   7  19   0     2723.96     3122.06    145.49 o 
   9  19   0     8307.47     7987.43    272.47 o 
  11  19   0     3344.13     3327.04    210.11 o 
  13  19   0       73.68        0.00    114.25 o 
  15  19   0      914.77      439.80    215.59 o 
   0  20   0       36.58       96.48     82.54 o 
   2  20   0     1314.73     1275.20     91.52 o 
   4  20   0      153.16       97.61     64.22 o 
   6  20   0      298.26      270.54     75.76 o 
   8  20   0     1198.67     1034.82    105.34 o 
  10  20   0     4074.10     4462.20    284.58 o 
  12  20   0      706.99      701.64    137.86 o 
  14  20   0       65.36       64.94    137.12 o 
   1  21   0     1314.39     1500.17     98.17 o 
   3  21   0     4625.63     4470.62    163.84 o 
   5  21   0     3330.78     3324.93    154.58 o 
   7  21   0    10350.35    10954.79    303.40 o 
   9  21   0     1987.32     1940.66    167.55 o 
  11  21   0     1240.75     1178.31    150.69 o 
  13  21   0      140.15        0.00    137.36 o 
   0  22   0     6454.32     5876.32    343.71 o 
   2  22   0     9166.75     9733.85    333.19 o 
   4  22   0    21118.86    20705.87    636.67 o 
   6  22   0     7004.21     6938.89    274.25 o 
   8  22   0     1687.32     1881.76    134.57 o 
  10  22   0     3837.07     4013.93    227.99 o 
  12  22   0     3285.34     3511.70    538.97 o 
  14  22   0     1958.56     1901.09    199.75 o 
   1  23   0     5015.94     5318.37    233.79 o 
   3  23   0    11854.69    12630.94    411.16 o 
   5  23   0     2601.57     2825.96    396.07 o 
   7  23   0     2805.27     3099.40    551.29 o 
   9  23   0     6955.65     7034.04    300.76 o 
  11  23   0      552.50      221.79    203.27 o 
  13  23   0      108.59        0.00    140.10 o 
   0  24   0      508.50      678.79    170.01 o 
   2  24   0      153.83       33.99     94.15 o 
   4  24   0       35.98       90.07    101.87 o 
   6  24   0      389.12      348.70    110.94 o 
   8  24   0      177.45      239.78    113.57 o 
  10  24   0      299.64       52.97    166.31 o 
  12  24   0      156.82        0.00    178.63 o 
   1  25   0        1.18        0.00    101.04 o 
   3  25   0     2000.05     1723.20    162.90 o 
   5  25   0      310.12      335.10    113.76 o 
   7  25   0     7868.63     7952.06    610.42 o 
   9  25   0     5270.14     5028.75    373.28 o 
  11  25   0      615.27      459.51    210.66 o 
   0  26   0    32588.87    31583.05   1230.70 o 
   2  26   0     8110.89     8035.49    313.16 o 
   4  26   0      861.25      794.24    218.67 o 
   6  26   0      513.09      465.18    128.21 o 
   8  26   0      117.10       22.17    172.47 o 
  10  26   0      580.62      596.26    215.59 o 
   1  27   0      715.71      610.34    131.08 o 
   3  27   0      863.71      982.11    144.94 o 
   5  27   0     4548.72     4763.81    245.63 o 
   7  27   0     2202.94     2619.78    527.27 o 
   9  27   0       39.39        0.00    176.17 o 
  11  27   0      458.90      369.58    218.05 o 
   0  28   0       49.52        0.00    145.37 o 
   2  28   0      165.80       87.98    119.50 o 
   4  28   0       84.78        0.00    108.24 o 
   6  28   0       46.45        0.00    112.44 o 
   8  28   0       54.35        0.00    176.17 o 
  10  28   0      103.72       22.17    200.80 o 
   1  29   0       23.58       69.73    114.95 o 
   3  29   0     1915.43     2167.93    190.34 o 
   5  29   0     4540.08     4213.77    357.26 o 
   7  29   0     2470.54     2551.32    400.99 o 
   9  29   0      388.59      416.39    224.21 o 
   0  30   0     4913.27     4931.43    362.19 o 
   2  30   0     2671.32     2914.63    213.86 o 
   4  30   0     1070.31      767.16    149.34 o 
   6  30   0      145.55      229.64    140.44 o 
   8  30   0     1085.41      937.50    253.78 o 
   1  31   0        3.24      110.89    129.25 o 
   3  31   0      222.11      157.84    129.36 o 
   5  31   0      185.68      153.38    166.93 o 
   0  32   0       46.67        0.00    162.62 o 
   2  32   0      852.71      756.50    157.22 o 
   4  32   0     1289.20     1210.82    178.01 o 
   1  33   0      156.58        0.00    127.51 o 
 -19   1   1      159.89      198.89    133.07 o 
 -17   1   1     1272.54     1132.55    154.58 o 
 -15   1   1       23.87        0.00     92.29 o 
 -13   1   1     9216.44     8434.60    214.27 o 
 -11   1   1     3874.05     3804.65    205.07 o 
  -9   1   1     9771.36    11274.88    269.77 o 
  -7   1   1    22696.08    23295.06    350.00 o 
  -5   1   1    39836.77    43485.45    766.67 o 
  -3   1   1     3911.97     2981.83    110.96 o 
   1   1   1    19625.59    21608.06    383.10 o 
   3   1   1   215494.61   254039.02   3895.43 o 
   5   1   1    26001.25    24992.38    455.49 o 
   7   1   1    22542.52    25155.17    414.33 o 
   9   1   1     4851.86     5815.94    118.18 o 
  11   1   1     3222.92     2803.75    231.60 o 
  13   1   1      145.12       41.78    103.49 o 
  15   1   1     3475.83     3556.30    220.82 o 
  17   1   1     2076.48     1927.37    195.53 o 
 -18   2   1      913.65     1191.80    167.61 o 
 -16   2   1     3509.13     3512.83    216.90 o 
 -14   2   1    23386.68    25195.69    764.41 o 
 -12   2   1      544.76      706.29     61.96 o 
 -10   2   1     3078.25     2665.13     72.58 o 
  -8   2   1     1951.78     1457.92     77.21 o 
  -6   2   1    25356.03    24681.00    400.04 o 
  -4   2   1   323366.72   359896.94   5507.66 o 
  -2   2   1   193593.27   228009.83   3869.48 o 
   0   2   1   106752.62   114933.47   2619.38 o 
   2   2   1     2048.46     1888.07     40.28 o 
   4   2   1      706.78      556.99     32.66 o 
   6   2   1    27781.87    32204.00    720.06 o 
   8   2   1     5410.50     6116.76    164.83 o 
  10   2   1    10884.20    11506.00    201.43 o 
  12   2   1    42153.58    40920.29   1101.72 o 
  14   2   1     7280.10     7962.42    326.21 o 
  16   2   1      693.10      795.12    144.22 o 
  18   2   1      101.80       61.60    131.54 o 
 -19   3   1      141.73       43.97    135.20 o 
 -17   3   1        0.80        0.00    108.45 o 
 -15   3   1       27.97        0.00     88.57 o 
 -13   3   1        0.27        0.00     62.08 o 
 -11   3   1     4297.42     3687.12    116.90 o 
  -9   3   1    35930.06    33806.81    940.22 o 
  -7   3   1    42231.66    54466.85    857.68 o 
  -5   3   1    28949.97    32197.46    561.79 o 
  -3   3   1    29979.31    43276.44   1185.99 o 
  -1   3   1     3021.58     3966.57     77.44 o 
   1   3   1     4132.64     2649.19     66.33 o 
   3   3   1    50773.35    58253.52   1191.07 o 
   5   3   1    69483.84    77139.70   1198.15 o 
   7   3   1    59205.39    67309.04   1462.31 o 
   9   3   1        5.50       99.59     37.56 o 
  11   3   1      248.98      117.20     46.96 o 
  13   3   1       18.07        0.00    126.89 o 
  15   3   1      146.97        0.00    110.54 o 
  17   3   1      579.18      900.29    306.14 o 
 -18   4   1      235.68      163.05    122.79 o 
 -16   4   1      327.11      269.04    115.61 o 
 -14   4   1      128.82       72.70     74.42 o 
 -12   4   1        8.70        0.00     44.51 o 
 -10   4   1        1.76       50.14     31.02 o 
  -8   4   1     2859.34     4200.88    104.10 o 
  -6   4   1     5396.20     5256.41    153.23 o 
  -4   4   1    31152.63    38644.55    989.73 o 
  -2   4   1     1028.18     1996.85     98.46 o 
   0   4   1    19266.11    18793.21    522.24 o 
   2   4   1   225652.30   261902.64   4014.14 o 
   4   4   1     5332.66     4028.68     92.05 o 
   6   4   1    15099.68    14737.50    253.79 o 
   8   4   1     7092.03     6574.30    137.85 o 
  10   4   1     8402.30     9760.27    223.79 o 
  12   4   1      633.27      574.08    113.38 o 
  14   4   1     7645.13     7751.54    320.56 o 
  16   4   1        4.30        1.63    114.49 o 
  18   4   1       97.90      127.11    138.84 o 
 -19   5   1     1742.97     1852.83    274.72 o 
 -17   5   1      392.69      565.16    173.70 o 
 -15   5   1      214.58      268.37    113.96 o 
 -13   5   1      103.51        0.00     58.42 o 
 -11   5   1     2527.14     3009.21     95.01 o 
  -9   5   1    80760.20    90440.08   1416.01 o 
  -7   5   1    40002.71    39936.67    639.05 o 
  -5   5   1    23466.86    25549.25    466.06 o 
  -3   5   1    23506.77    29059.51    557.63 o 
  -1   5   1    71720.46    84793.36   1463.17 o 
   1   5   1   209405.80   228311.33   3500.87 o 
   3   5   1      522.26      290.71     20.27 o 
   5   5   1    21150.67    24037.91    391.01 o 
   7   5   1    55513.80    55758.14    882.03 o 
   9   5   1    22064.59    20516.79    354.44 o 
  11   5   1     3270.81     3460.83    125.19 o 
  13   5   1     1747.14     1610.08    157.41 o 
  15   5   1      638.25      850.91    141.70 o 
  17   5   1     2495.34     3267.18    340.63 o 
 -18   6   1     1819.94     2040.25    196.40 o 
 -16   6   1       39.21       47.59    106.76 o 
 -14   6   1     6594.73     6243.41    216.03 o 
 -12   6   1    29124.27    30609.87    826.84 o 
 -10   6   1     5117.91     5429.97    128.16 o 
  -8   6   1    41463.75    42534.15   1362.07 o 
  -6   6   1    30892.21    33982.82    894.01 o 
  -4   6   1    21867.68    21969.85    355.97 o 
  -2   6   1    35635.38    35499.40    709.74 o 
   0   6   1   192975.48   225505.52   3863.81 o 
   2   6   1       42.52       92.83     14.07 o 
   4   6   1        3.62       34.46     17.02 o 
   6   6   1       92.17       47.81     41.66 o 
   8   6   1    17767.98    19300.90    332.81 o 
  10   6   1    22403.97    22712.33    447.39 o 
  12   6   1     6646.17     7109.95    288.24 o 
  14   6   1     1313.62     1297.08    151.69 o 
  16   6   1     1715.62     1847.56    181.66 o 
  18   6   1      296.13      209.43    199.57 o 
 -19   7   1      513.86      700.97    220.52 o 
 -17   7   1     1352.31     1265.95    163.21 o 
 -15   7   1        3.80        0.00    147.22 o 
 -13   7   1      613.86      420.21    117.05 o 
 -11   7   1     1531.43     1730.98     77.26 o 
  -9   7   1     1912.07     2138.88     83.80 o 
  -7   7   1     5949.84     5583.64    118.90 o 
  -5   7   1     8546.83     8750.97    365.57 o 
  -3   7   1    14506.24    15241.51    359.18 o 
  -1   7   1    16950.58    21327.34    436.40 o 
   1   7   1     4388.59     3959.07    121.62 o 
   3   7   1     6447.15     6559.83    122.22 o 
   5   7   1    33268.61    35910.54    575.96 o 
   7   7   1       23.24      114.32     28.29 o 
   9   7   1     1450.99     1552.81     70.89 o 
  11   7   1      226.08       77.20     51.56 o 
  13   7   1     2032.48     2410.79    186.80 o 
  15   7   1     2089.04     2096.98    185.11 o 
  17   7   1      198.77      465.08    147.60 o 
 -18   8   1      495.48      721.35    150.59 o 
 -16   8   1       95.72      122.76    116.00 o 
 -14   8   1     1276.25     1330.39    162.34 o 
 -12   8   1    24666.11    24558.80    478.18 o 
 -10   8   1     2453.25     2490.77    116.27 o 
  -8   8   1     3191.53     2777.12     83.13 o 
  -6   8   1    22699.38    26066.09    464.28 o 
  -4   8   1     7588.42     8617.92    199.81 o 
  -2   8   1    45111.40    50541.95   1004.46 o 
   0   8   1    19294.32    18481.52    338.68 o 
   2   8   1     1902.91     1820.51     57.94 o 
   4   8   1     4205.10     4623.15     98.83 o 
   6   8   1    12398.38    12809.06    228.52 o 
   8   8   1      230.31      344.79     39.56 o 
  10   8   1    15050.94    15085.71    320.34 o 
  12   8   1     6025.75     5361.87    236.48 o 
  14   8   1        2.74        0.00    103.12 o 
  16   8   1      456.30      598.79    190.33 o 
 -17   9   1     2086.33     1930.01    186.32 o 
 -15   9   1      173.06      211.17    113.26 o 
 -13   9   1     5383.43     4426.70    178.57 o 
 -11   9   1    15278.10    15906.79    294.40 o 
  -9   9   1    36819.03    41395.15    673.95 o 
  -7   9   1    42060.95    42975.64    689.56 o 
  -5   9   1    50251.76    49593.16    879.40 o 
  -3   9   1      114.82      130.38     26.03 o 
  -1   9   1     3938.02     3741.62     99.91 o 
   1   9   1    33826.30    35433.39    631.44 o 
   3   9   1    46596.36    50827.12    799.99 o 
   5   9   1    40779.16    47419.63    754.64 o 
   7   9   1    18473.64    17985.26    312.99 o 
   9   9   1    14833.53    15727.50    286.02 o 
  11   9   1     1119.18      959.73     91.40 o 
  13   9   1      415.41      430.30    117.85 o 
  15   9   1     1724.97     1670.02    167.68 o 
  17   9   1     3208.09     4092.34    257.40 o 
 -18  10   1      133.35       74.20    134.11 o 
 -16  10   1     3996.48     4586.02    254.40 o 
 -14  10   1     8501.86     8650.14    268.74 o 
 -12  10   1      647.23      853.99     90.36 o 
 -10  10   1      797.19      820.20     61.50 o 
  -8  10   1      580.98      620.69     46.27 o 
  -6  10   1    12796.36    10232.15    217.83 o 
  -4  10   1    60260.72    61958.07   1618.34 o 
  -2  10   1    25746.49    27440.92    651.21 o 
   0  10   1    75757.11    80785.83   1916.00 o 
   2  10   1    29227.10    27169.76    494.75 o 
   4  10   1     2907.80     2540.18     72.82 o 
   6  10   1    12237.77    11753.18    245.58 o 
   8  10   1    21340.35    21014.48    365.35 o 
  10  10   1      607.67      667.54     67.01 o 
  12  10   1     5002.57     4730.03    185.85 o 
  14  10   1     9375.92    10487.29    499.55 o 
  16  10   1     1246.49     1135.19    162.00 o 
 -17  11   1      558.92      496.82    142.41 o 
 -15  11   1       55.23      136.80    107.50 o 
 -13  11   1      856.66      955.16    101.72 o 
 -11  11   1     1274.32     1218.45     69.23 o 
  -9  11   1     3835.54     3878.74    108.64 o 
  -7  11   1     2086.30     2202.99     75.34 o 
  -5  11   1      232.07      125.43     36.34 o 
  -3  11   1     8060.46     6517.71    165.67 o 
  -1  11   1      489.62      554.57     44.38 o 
   1  11   1     5024.64     4990.82    119.55 o 
   3  11   1      674.03      889.46     53.04 o 
   5  11   1     1903.46     2029.51     68.73 o 
   7  11   1      343.44      437.25     42.55 o 
   9  11   1        3.96       54.64     46.34 o 
  11  11   1      362.96      256.91     64.33 o 
  13  11   1     1313.93     1286.47    149.01 o 
  15  11   1        0.99       11.25    137.98 o 
  17  11   1       72.77        0.00    130.73 o 
 -18  12   1      434.28      652.08    155.08 o 
 -16  12   1     5628.61     5725.33    346.17 o 
 -14  12   1     2893.32     3328.01    219.39 o 
 -12  12   1     4228.08     3497.13    156.72 o 
 -10  12   1      546.72      681.29     57.22 o 
  -8  12   1     7331.43     6799.63    149.22 o 
  -6  12   1     1528.44     2188.89    143.38 o 
  -4  12   1    23230.10    24199.66    512.35 o 
  -2  12   1    73255.67    80698.31   1599.03 o 
   0  12   1    13274.74    11906.15    285.75 o 
   2  12   1     8967.17    11375.69    232.24 o 
   4  12   1    11613.44    11564.62    240.12 o 
   6  12   1     1350.22     1416.83     64.61 o 
   8  12   1     1415.83     1219.63     94.73 o 
  10  12   1     6218.68     7014.47    237.92 o 
  12  12   1     5555.13     6370.39    219.12 o 
  14  12   1     1893.28     2214.67    186.45 o 
  16  12   1      964.34      968.75    158.55 o 
 -17  13   1       38.05       82.32    119.61 o 
 -15  13   1      239.51      254.82     90.57 o 
 -13  13   1      526.46      474.56    125.79 o 
 -11  13   1    11325.29    11180.39    229.58 o 
  -9  13   1    32618.74    32896.10    557.10 o 
  -7  13   1    29518.75    30616.82    650.59 o 
  -5  13   1    53946.84    62872.04   1266.53 o 
  -3  13   1      769.30     1138.19     66.76 o 
  -1  13   1     1945.17     1918.22     77.56 o 
   1  13   1      714.03      870.60     59.00 o 
   3  13   1    80618.25    83456.39   1462.61 o 
   5  13   1    69573.99    78457.09   1383.83 o 
   7  13   1    12340.73    12418.56    345.00 o 
   9  13   1     1838.53     1527.07     89.67 o 
  11  13   1     1969.01     2268.32    119.80 o 
  13  13   1        1.18        0.00    129.97 o 
  15  13   1     2826.67     3000.61    354.18 o 
 -16  14   1     2123.14     2349.61    196.45 o 
 -14  14   1       92.95       38.72     77.97 o 
 -12  14   1     1048.01     1172.75    106.21 o 
 -10  14   1     1074.16     1331.64     82.64 o 
  -8  14   1       29.52        0.00     59.59 o 
  -6  14   1     1288.69     1679.63     93.56 o 
  -4  14   1      183.46      307.89     67.92 o 
  -2  14   1    37942.66    39051.47    800.07 o 
   0  14   1    32328.22    30913.55    555.97 o 
   2  14   1     7135.72     8454.41    214.08 o 
   4  14   1      259.28      227.23     43.36 o 
   6  14   1      120.13       88.74     44.27 o 
   8  14   1     3796.60     3931.68    113.74 o 
  10  14   1    13325.99    14519.92    321.37 o 
  12  14   1     7727.57     8397.81    243.43 o 
  14  14   1      269.18      289.30    123.55 o 
  16  14   1        1.04        0.00    193.41 o 
 -17  15   1        4.16       57.09    121.71 o 
 -15  15   1       43.54       55.51     92.47 o 
 -13  15   1       40.04        0.00     77.35 o 
 -11  15   1       17.80        0.00     53.70 o 
  -9  15   1      842.00     1195.48     91.00 o 
  -7  15   1     1098.94     1395.26     92.35 o 
  -5  15   1     3286.58     2973.08    119.36 o 
  -3  15   1     2309.94     1935.03     91.80 o 
  -1  15   1      580.55      678.91     56.23 o 
   1  15   1     6796.21     6676.00    181.12 o 
   3  15   1      508.70      503.22     67.57 o 
   5  15   1     2510.06     2107.62    131.23 o 
   7  15   1     3400.70     3862.28    128.36 o 
   9  15   1      171.42      234.72     60.77 o 
  11  15   1     2638.66     2710.52    202.89 o 
  13  15   1      171.95       47.08    117.03 o 
  15  15   1      150.41       68.99    200.80 o 
 -16  16   1     2207.95     2189.02    193.01 o 
 -14  16   1      677.53      711.06    102.23 o 
 -12  16   1      823.21      722.81    109.39 o 
 -10  16   1     5029.22     5200.98    180.85 o 
  -8  16   1      996.19      965.49    118.39 o 
  -6  16   1     3638.44     3699.40    139.95 o 
  -4  16   1    19276.19    18439.40    905.99 o 
  -2  16   1    28932.22    29718.73    626.83 o 
   0  16   1    28984.95    32068.74    581.12 o 
   2  16   1    20491.93    21550.58    531.29 o 
   4  16   1     1979.90     2013.15    122.51 o 
   6  16   1      596.70      474.59     61.20 o 
   8  16   1     3795.87     4066.51    139.20 o 
  10  16   1     6043.97     6991.92    240.58 o 
  12  16   1     3844.25     4667.70    197.46 o 
  14  16   1     3507.51     3440.79    337.55 o 
  16  16   1      408.31      634.45    231.60 o 
 -15  17   1        5.09        0.00     86.44 o 
 -13  17   1     1119.27     1118.30    163.23 o 
 -11  17   1     5856.09     5883.99    364.65 o 
  -9  17   1    10701.70    10360.10    279.34 o 
  -7  17   1      128.88      175.23     60.81 o 
  -5  17   1    35303.11    36670.74    879.19 o 
  -3  17   1     9724.46    10413.96    260.47 o 
  -1  17   1       12.13       46.05     32.16 o 
   1  17   1     6866.96     6712.30    233.58 o 
   3  17   1    26710.85    28097.35    688.02 o 
   5  17   1    23136.79    23955.79    468.50 o 
   7  17   1    12126.83    12447.48    359.18 o 
   9  17   1     7527.32     7289.41    239.74 o 
  11  17   1      757.91      642.50    106.00 o 
  13  17   1     1146.27     1026.60    153.96 o 
  15  17   1      904.05      885.76    255.01 o 
 -16  18   1      150.45      232.84    195.88 o 
 -14  18   1     1172.16     1336.81    161.12 o 
 -12  18   1     3544.76     3390.95    206.39 o 
 -10  18   1        3.93        0.00     66.21 o 
  -8  18   1     3649.90     3246.82    145.10 o 
  -6  18   1     2558.71     2068.95    116.36 o 
  -4  18   1        3.45       14.73     53.50 o 
  -2  18   1     8348.39     9545.71    308.54 o 
   0  18   1     6358.36     6206.44    150.98 o 
   2  18   1      557.41      503.65    111.16 o 
   4  18   1       23.00       62.75     58.30 o 
   6  18   1       48.39        0.00     53.51 o 
   8  18   1      647.17      679.36     76.34 o 
  10  18   1     5602.25     6120.04    225.84 o 
  12  18   1      564.95      879.89    115.94 o 
  14  18   1        1.71       17.25    187.25 o 
 -15  19   1       47.44        0.00    122.79 o 
 -13  19   1      737.55      448.83    130.11 o 
 -11  19   1     3258.54     3228.57    203.98 o 
  -9  19   1        7.70        0.00     66.98 o 
  -7  19   1     2076.41     2112.71    171.01 o 
  -5  19   1     1353.65     1200.57     89.34 o 
  -3  19   1    13266.44    13338.36    343.45 o 
  -1  19   1     2372.66     2309.16     89.63 o 
   1  19   1     8950.34     9445.20    250.04 o 
   3  19   1     1350.52     1258.88    103.63 o 
   5  19   1      114.70      130.01     67.25 o 
   7  19   1    11048.17    11816.11    330.00 o 
   9  19   1    10976.25    11893.47    339.20 o 
  11  19   1      232.30       99.27     90.86 o 
  13  19   1      737.32      696.84    153.71 o 
  15  19   1       11.07       72.68    215.59 o 
 -14  20   1     2928.23     2572.51    288.89 o 
 -12  20   1     4425.62     4525.69    241.48 o 
 -10  20   1     1443.50     1548.56    119.44 o 
  -8  20   1     2133.75     2105.52    130.45 o 
  -6  20   1    18515.46    18171.76    451.99 o 
  -4  20   1      244.63      149.89     62.64 o 
  -2  20   1     8026.46     7601.07    214.39 o 
   0  20   1    35133.52    35698.20    758.18 o 
   2  20   1    29754.42    30713.02    706.69 o 
   4  20   1     4745.37     4864.12    260.28 o 
   6  20   1      331.12      304.00     81.36 o 
   8  20   1    16135.53    16761.60   1118.59 o 
  10  20   1     8034.31     7761.36    434.87 o 
  12  20   1     2416.34     2309.62    238.38 o 
  14  20   1     1738.49     1603.98    271.03 o 
 -15  21   1        2.58      136.19    134.99 o 
 -13  21   1      558.14      415.85    130.58 o 
 -11  21   1     1803.11     1679.14    167.69 o 
  -9  21   1     6408.85     6674.95    387.72 o 
  -7  21   1    16228.80    18139.37    902.96 o 
  -5  21   1     2202.04     2176.05    158.89 o 
  -3  21   1       71.78      144.07     80.09 o 
  -1  21   1      153.47      270.95     63.11 o 
   1  21   1     2222.10     2321.29    117.98 o 
   3  21   1     7527.66     8215.55    241.34 o 
   5  21   1    11390.73    11768.67    391.12 o 
   7  21   1     6610.48     6962.54    243.54 o 
   9  21   1     3681.44     3739.41    270.41 o 
  11  21   1      299.13      106.22    125.00 o 
  13  21   1     1101.56     1140.17    195.26 o 
 -14  22   1      278.57      357.58    142.33 o 
 -12  22   1      426.98      267.31    132.07 o 
 -10  22   1        4.51        0.00    135.51 o 
  -8  22   1     2198.09     2126.64    223.60 o 
  -6  22   1     1629.01     1659.29    146.34 o 
  -4  22   1     4885.43     4672.03    582.70 o 
  -2  22   1        6.96       14.78     83.98 o 
   0  22   1     2466.74     2226.43    119.08 o 
   2  22   1     3056.12     3224.33    145.11 o 
   4  22   1      495.81      762.45    112.40 o 
   6  22   1     1144.65     1335.69    134.80 o 
   8  22   1     1096.26      957.44    148.84 o 
  10  22   1      211.78        0.00    136.13 o 
  12  22   1       49.78      167.12    283.96 o 
 -13  23   1     1188.13      809.38    218.05 o 
 -11  23   1     1845.53     1504.19    234.07 o 
  -9  23   1     3949.41     3958.81    274.11 o 
  -7  23   1     3044.65     3035.13    272.26 o 
  -5  23   1      152.77       63.57     97.13 o 
  -3  23   1      204.46       49.32     93.62 o 
  -1  23   1     1282.21     1284.73    132.10 o 
   1  23   1      776.28      638.74    115.22 o 
   3  23   1    13717.37    14130.61    433.02 o 
   5  23   1    18883.20    19679.80    474.43 o 
   7  23   1     4855.16     4961.96    288.98 o 
   9  23   1      316.68      131.27    124.95 o 
  11  23   1      659.10      621.58    182.94 o 
  13  23   1      131.12      207.71    153.60 o 
 -12  24   1      586.65      376.97    187.25 o 
 -10  24   1      405.84      400.38    178.63 o 
  -8  24   1     1474.27     1516.07    183.56 o 
  -6  24   1     2934.43     2862.11    183.24 o 
  -4  24   1    19631.31    18836.75   1210.37 o 
  -2  24   1    12904.04    12806.00    417.22 o 
   0  24   1     7117.77     6258.02    262.59 o 
   2  24   1     1413.91     1633.07    150.63 o 
   4  24   1     5712.59     5440.29    365.88 o 
   6  24   1      667.94      603.38    100.59 o 
   8  24   1     4184.89     4503.82    363.42 o 
  10  24   1     3402.38     3594.54    302.44 o 
  12  24   1     4036.97     4595.26    580.24 o 
 -13  25   1      296.39      110.87    192.18 o 
 -11  25   1      392.29      186.02    184.79 o 
  -9  25   1     2449.98     3087.61    514.33 o 
  -7  25   1     3392.13     3889.84    508.17 o 
  -5  25   1     4323.21     4559.27    230.41 o 
  -3  25   1     3541.73     3543.83    208.52 o 
  -1  25   1      547.12      784.29    129.30 o 
   1  25   1    11936.78    11051.54    380.38 o 
   3  25   1     6710.70     6504.32    276.58 o 
   5  25   1     1129.13     1290.01    146.64 o 
   7  25   1     1663.04     1765.36    252.55 o 
   9  25   1     1704.40     1877.46    269.79 o 
  11  25   1      108.82        0.00    181.09 o 
 -12  26   1        4.30        0.00    170.01 o 
 -10  26   1      146.84       96.09    179.86 o 
  -8  26   1       53.50        0.00    144.75 o 
  -6  26   1        1.20        0.00    105.77 o 
  -4  26   1      562.75      573.59    129.18 o 
  -2  26   1      176.57      111.06    113.20 o 
   0  26   1      858.51      974.66    141.96 o 
   2  26   1       18.17        0.94    131.20 o 
   4  26   1     1418.51     1266.80    163.23 o 
   6  26   1     1101.49      882.40    202.65 o 
   8  26   1       22.58        0.00    172.47 o 
  10  26   1      634.35      352.33    214.36 o 
 -11  27   1     2075.01     2115.23    287.04 o 
  -9  27   1     1136.52     1105.04    236.53 o 
  -7  27   1     3723.29     3825.62    335.70 o 
  -5  27   1     2438.18     2579.12    193.82 o 
  -3  27   1      169.74        0.00    107.34 o 
  -1  27   1      558.05      376.38    123.75 o 
   1  27   1      488.48      427.36    122.68 o 
   3  27   1     5657.27     6102.80    326.46 o 
   5  27   1     3925.73     4169.73    687.42 o 
   7  27   1      766.06      592.56    214.36 o 
   9  27   1     1069.19      905.47    243.92 o 
 -10  28   1      652.35      364.65    214.36 o 
  -8  28   1       54.60       47.58    118.62 o 
  -6  28   1      529.09      386.30    206.35 o 
  -4  28   1     4720.25     4712.43    320.30 o 
  -2  28   1     9155.83     9265.07    353.51 o 
   0  28   1     8346.97     8291.08    330.99 o 
   2  28   1      720.23      647.52    137.15 o 
   4  28   1       28.18        0.00    109.16 o 
   6  28   1      936.44      931.39    319.69 o 
   8  28   1      392.48       98.55    195.88 o 
  -9  29   1     1078.69      985.55    245.15 o 
  -7  29   1      121.78      185.89    213.12 o 
  -5  29   1        7.31        0.00    110.63 o 
  -3  29   1      961.51     1209.02    169.39 o 
  -1  29   1        0.11        0.00    150.30 o 
   1  29   1      682.66      690.18    141.46 o 
   3  29   1     2451.25     2832.22    417.01 o 
   5  29   1     1234.64     1328.27    164.69 o 
   7  29   1      869.48      680.03    231.60 o 
  -8  30   1      306.24      447.46    149.07 o 
  -6  30   1      624.96      681.42    224.21 o 
  -4  30   1      194.01      169.63    128.49 o 
  -2  30   1     1032.57      944.01    152.83 o 
   0  30   1     1993.13     2042.34    188.15 o 
   2  30   1     1151.96      898.14    152.65 o 
   4  30   1       13.29        0.00    116.25 o 
   6  30   1        1.28        0.00    187.25 o 
  -7  31   1     2687.40     3474.05    335.09 o 
  -5  31   1      976.89      868.55    261.79 o 
  -3  31   1     1679.66     1861.73    190.48 o 
  -1  31   1      158.85      119.64    137.36 o 
   1  31   1     3903.23     3910.10    362.80 o 
   3  31   1     1517.53     1608.26    180.29 o 
   5  31   1     1526.61     1760.86    233.45 o 
  -4  32   1     2679.89     3201.52    335.09 o 
  -2  32   1     1958.99     1934.53    192.80 o 
   0  32   1     1462.69     1428.64    178.82 o 
   2  32   1     2145.85     2187.90    305.52 o 
   4  32   1      803.91      918.42    184.79 o 
  -3  33   1       79.31       17.25    186.02 o 
  -1  33   1       14.94        0.00    131.80 o 
   1  33   1       62.70       92.39    186.02 o 
 -18   0   2     5041.85     5212.31    394.22 o 
 -16   0   2      545.37      702.20    177.40 o 
 -14   0   2     2022.81     2135.02    162.41 o 
 -12   0   2     7035.45     6219.35    231.26 o 
 -10   0   2     2280.43     1532.39     91.39 o 
  -8   0   2    33658.07    29914.26    628.56 o 
  -6   0   2    44600.45    43967.77   1084.11 o 
  -4   0   2      355.68     1752.50    251.93 o 
  -2   0   2   333605.25   351540.13   8441.31 o 
   0   0   2    73927.82    75230.34   1821.77 o 
   2   0   2     8476.19     7918.39    210.26 o 
   4   0   2    26508.07    25555.17    638.85 o 
   6   0   2     7818.16     7012.03    176.55 o 
   8   0   2    49290.04    48490.33   1008.85 o 
  10   0   2    18589.92    19633.82    571.44 o 
  12   0   2    12322.01    12499.19    599.95 o 
  14   0   2      688.37      787.20    194.65 o 
  16   0   2     1410.15     1430.27    242.69 o 
 -19   1   2      281.42      431.00    142.58 o 
 -17   1   2      163.56      136.40    113.08 o 
 -15   1   2      222.11       88.33    101.48 o 
 -13   1   2    14686.88    13964.98    303.08 o 
 -11   1   2     6242.52     5062.82    327.93 o 
  -9   1   2     1996.48     2467.94     62.83 o 
  -7   1   2    13283.83    12848.42    437.60 o 
  -5   1   2    18142.83    13223.91    306.20 o 
  -3   1   2    31842.03    38591.99    664.63 o 
  -1   1   2    34848.18    33380.15   2190.38 o 
   1   1   2    44878.52    54751.63   1087.54 o 
   3   1   2    45484.59    46926.11    733.81 o 
   5   1   2    21561.16    23378.53    380.06 o 
   7   1   2     2346.99     2491.33     71.30 o 
   9   1   2      222.84      257.81     32.35 o 
  11   1   2     6512.69     6394.26    213.51 o 
  13   1   2     1194.48     1281.37    150.98 o 
  15   1   2     3133.76     3149.56    216.77 o 
  17   1   2     1104.07     1303.33    175.09 o 
 -18   2   2      287.72      414.26    132.58 o 
 -16   2   2        1.73        0.00    103.48 o 
 -14   2   2      112.26      261.37     65.87 o 
 -12   2   2     6050.75     5552.53    180.93 o 
 -10   2   2      888.72      558.65     39.61 o 
  -8   2   2     3802.70     3696.23     77.37 o 
  -6   2   2     1942.73     1746.80    143.32 o 
  -4   2   2    28591.58    35212.15    614.25 o 
  -2   2   2    10365.66    11317.43    305.03 o 
   0   2   2     2838.55     3348.91    136.57 o 
   2   2   2    34985.77    40881.82    950.73 o 
   4   2   2      109.07      163.43     21.48 o 
   6   2   2     2492.04     2112.22     78.90 o 
   8   2   2       91.42       95.59     28.85 o 
  10   2   2     3345.06     3333.90    136.38 o 
  12   2   2       11.62       87.44    101.00 o 
  14   2   2      811.04      860.82    137.20 o 
  16   2   2      309.16      381.33    238.38 o 
 -19   3   2      271.76      209.27    134.48 o 
 -17   3   2      100.71      184.87    114.95 o 
 -15   3   2      119.67      109.14     75.23 o 
 -13   3   2      451.26      392.52     71.20 o 
 -11   3   2    18134.71    17801.76    353.77 o 
  -9   3   2    23613.68    24227.10    369.49 o 
  -7   3   2    23989.66    27467.90    445.65 o 
  -5   3   2     1364.62     2129.46     87.66 o 
  -3   3   2     6062.79     6686.48    130.37 o 
  -1   3   2    14458.67    14979.78    309.68 o 
   1   3   2     2225.28     1731.77     55.90 o 
   3   3   2    31213.72    31449.85    497.29 o 
   5   3   2    46689.36    49016.52    770.74 o 
   7   3   2    20840.32    21228.49    551.81 o 
   9   3   2     8062.88     8049.52    312.78 o 
  11   3   2     8455.79     9192.96    272.59 o 
  13   3   2     5534.92     5124.16    254.74 o 
  15   3   2     2334.04     2308.63    192.07 o 
  17   3   2     1509.74     1524.08    185.64 o 
 -18   4   2     1242.46     1112.28    235.92 o 
 -16   4   2     7415.98     6962.33    302.63 o 
 -14   4   2    16463.17    16416.91    412.93 o 
 -12   4   2     1477.12     1790.83     88.83 o 
 -10   4   2      173.31      280.60     75.18 o 
  -8   4   2     4706.81     5656.34    119.37 o 
  -6   4   2    65989.37    68065.80   1173.58 o 
  -4   4   2    27401.23    28640.33    503.49 o 
  -2   4   2      155.65      206.05     31.47 o 
   0   4   2     3722.06     4207.45     81.14 o 
   2   4   2     4094.09     4477.61     85.43 o 
   4   4   2        1.44        0.00     14.55 o 
   6   4   2     6784.56     6287.71    202.54 o 
   8   4   2    24892.91    26407.03    501.41 o 
  10   4   2    12102.26    12866.98    333.71 o 
  12   4   2    18369.71    19231.21    586.69 o 
  14   4   2     2057.13     2481.38    192.08 o 
  16   4   2       12.61        0.00    121.46 o 
 -19   5   2       38.02      164.51    131.08 o 
 -17   5   2     2667.45     2844.39    204.66 o 
 -15   5   2       32.79        0.00     69.96 o 
 -13   5   2     2820.82     2522.26    110.97 o 
 -11   5   2      193.87      304.65     47.70 o 
  -9   5   2     3798.40     4412.02    201.59 o 
  -7   5   2    11789.66    12639.70    613.26 o 
  -5   5   2      694.48      593.51     38.59 o 
  -3   5   2     1714.16     1988.04     53.21 o 
  -1   5   2     2776.12     2610.29    191.98 o 
   1   5   2     1894.17     1809.33     43.43 o 
   3   5   2    23645.90    19133.47    582.55 o 
   5   5   2    31702.75    32625.08    523.41 o 
   7   5   2     2093.51     2351.73     74.04 o 
   9   5   2     2781.32     3054.21    115.29 o 
  11   5   2      150.71       58.68     80.33 o 
  13   5   2      545.23      529.66    123.61 o 
  15   5   2     1948.04     2094.98    188.93 o 
  17   5   2       35.54      366.32    143.28 o 
 -18   6   2      471.18      744.54    146.76 o 
 -16   6   2     1778.32     1657.69    354.80 o 
 -14   6   2      910.44     1123.52    104.88 o 
 -12   6   2        3.24       41.28     45.81 o 
 -10   6   2      663.23      508.67     43.58 o 
  -8   6   2     4247.91     4765.49    159.45 o 
  -6   6   2    10326.70    10491.62    256.09 o 
  -4   6   2    14080.74    13617.13    344.22 o 
  -2   6   2    11676.24    13865.03    296.74 o 
   0   6   2    39119.36    39821.38    698.27 o 
   2   6   2     4432.19     4066.07    102.43 o 
   4   6   2      363.39      260.18     27.50 o 
   6   6   2     1794.03     1821.21     78.52 o 
   8   6   2     4632.85     5182.90    128.38 o 
  10   6   2     3288.70     3343.42    186.70 o 
  12   6   2      522.02      470.67    115.01 o 
  14   6   2     1216.43     1410.63    157.89 o 
  16   6   2      227.68      472.52    139.44 o 
 -19   7   2     1867.73     2216.13    206.31 o 
 -17   7   2      461.20      431.78    129.96 o 
 -15   7   2     1832.24     2058.60    136.67 o 
 -13   7   2     7459.80     7804.17    200.91 o 
 -11   7   2    13056.34    13993.98    261.21 o 
  -9   7   2    24563.97    23496.23    397.40 o 
  -7   7   2    23087.44    21245.01    394.56 o 
  -5   7   2    12891.26    14406.89    345.15 o 
  -3   7   2    74168.06    84306.05   2017.03 o 
  -1   7   2    11568.84    10177.51    192.67 o 
   1   7   2     1563.79     1500.73     41.49 o 
   3   7   2   126485.33   142644.17   2196.85 o 
   5   7   2    33164.09    29981.21    486.52 o 
   7   7   2     9509.21     9552.84    184.25 o 
   9   7   2      689.97      645.48     61.30 o 
  11   7   2      750.16      539.25     88.19 o 
  13   7   2     1850.05     1844.44    170.97 o 
  15   7   2     1889.48     2175.60    189.75 o 
  17   7   2     2520.93     2695.98    342.48 o 
 -18   8   2     1791.60     2264.98    203.09 o 
 -16   8   2     3827.61     4533.48    247.28 o 
 -14   8   2    17777.54    17444.07    532.27 o 
 -12   8   2     1695.82     1751.84     91.52 o 
 -10   8   2      162.57       51.64     35.85 o 
  -8   8   2     9357.35     7651.18    173.03 o 
  -6   8   2       46.60       84.24     26.70 o 
  -4   8   2     3487.24     3903.76    139.43 o 
  -2   8   2    37834.48    41331.22    772.78 o 
   0   8   2    35157.27    35699.99    633.36 o 
   2   8   2     7630.12     6052.36    116.07 o 
   4   8   2    34364.87    34455.05    553.68 o 
   6   8   2    13616.98    13848.61    245.99 o 
   8   8   2    11134.41    10430.90    266.68 o 
  10   8   2     2847.94     2804.64    122.91 o 
  12   8   2    19191.42    19882.78    606.73 o 
  14   8   2     1458.70     1749.13    224.21 o 
  16   8   2       13.29      157.09    128.87 o 
 -19   9   2      210.51      329.74    142.09 o 
 -17   9   2      287.81      351.10    128.92 o 
 -15   9   2        0.04        0.00     75.02 o 
 -13   9   2     8498.22     8256.72    209.96 o 
 -11   9   2      151.23      290.82     45.84 o 
  -9   9   2     3705.42     4153.75    477.79 o 
  -7   9   2      108.32      109.64     31.49 o 
  -5   9   2      778.97      588.88     44.99 o 
  -3   9   2     3797.01     3399.67     98.36 o 
  -1   9   2    24614.19    21137.78    384.75 o 
   1   9   2     6156.84     6095.73    149.19 o 
   3   9   2     5995.04     5838.80    243.00 o 
   5   9   2     2584.66     3283.77     84.38 o 
   7   9   2     5965.91     6181.72    160.29 o 
   9   9   2        0.76        0.00     45.25 o 
  11   9   2    10957.57    11454.46    405.34 o 
  13   9   2      611.54      444.24    122.79 o 
  15   9   2      110.73       70.04    117.63 o 
  17   9   2      564.97      803.22    218.05 o 
 -18  10   2      871.03      916.84    163.77 o 
 -16  10   2     5778.96     5782.50    573.46 o 
 -14  10   2      297.29      330.53    125.06 o 
 -12  10   2      625.93      533.96     64.80 o 
 -10  10   2      181.53      218.63     48.92 o 
  -8  10   2    14832.22    15699.09    362.37 o 
  -6  10   2    46575.38    51542.55   1677.24 o 
  -4  10   2    32851.12    31285.68    641.62 o 
  -2  10   2    48365.68    47951.02    959.11 o 
   0  10   2    42264.98    51095.61   1021.01 o 
   2  10   2    15594.19    15902.82    305.87 o 
   4  10   2     1713.49     1430.70     61.06 o 
   6  10   2     4453.04     4376.53    106.91 o 
   8  10   2     3228.32     3611.27    123.53 o 
  10  10   2     6000.08     5491.82    164.75 o 
  12  10   2     1459.93     1401.25    257.47 o 
  14  10   2     1407.21     1352.73    163.12 o 
  16  10   2        0.43       33.84    122.92 o 
 -17  11   2      148.23      115.79    119.10 o 
 -15  11   2      244.78      192.34     83.37 o 
 -13  11   2     9937.70     9142.31    269.29 o 
 -11  11   2    25424.93    25882.30   1223.72 o 
  -9  11   2    44299.87    45808.15   1370.77 o 
  -7  11   2     3396.46     3675.02    123.18 o 
  -5  11   2    12805.51    13729.56    413.70 o 
  -3  11   2      305.35      188.09     33.99 o 
  -1  11   2    31825.74    35911.48    641.92 o 
   1  11   2    67798.86    75394.45   1318.57 o 
   3  11   2    41331.28    42352.83    844.80 o 
   5  11   2    10351.27    11556.13    242.38 o 
   7  11   2    45434.63    47992.63    774.27 o 
   9  11   2     3392.30     3836.96    132.98 o 
  11  11   2      378.08      306.05     72.36 o 
  13  11   2      896.89     1106.77    192.80 o 
  15  11   2     1739.58     2046.47    273.49 o 
 -18  12   2      474.07      681.49    240.23 o 
 -16  12   2      135.37      221.14     88.49 o 
 -14  12   2      968.83      944.63    102.43 o 
 -12  12   2     4230.62     4815.56    151.07 o 
 -10  12   2        7.60        0.00     65.08 o 
  -8  12   2       33.23        0.00     74.61 o 
  -6  12   2    13426.44    14454.09    828.17 o 
  -4  12   2    47295.83    50858.07   1169.56 o 
  -2  12   2    74123.65    80859.49   1600.57 o 
   0  12   2    30571.15    33603.16    609.65 o 
   2  12   2     1299.33     1366.79     66.97 o 
   4  12   2       19.07        9.22     26.57 o 
   6  12   2     4232.19     4286.67    110.03 o 
   8  12   2    10356.23    11369.00    257.73 o 
  10  12   2     9264.36    10619.54    256.11 o 
  12  12   2     2124.80     2164.27    145.76 o 
  14  12   2       50.33       91.58    210.66 o 
  16  12   2       44.87        0.00    122.95 o 
 -17  13   2      376.43      446.78    132.25 o 
 -15  13   2      628.62      450.04    119.54 o 
 -13  13   2     1196.05     1551.29    116.66 o 
 -11  13   2     5772.47     5305.33    155.94 o 
  -9  13   2      551.10      637.22     94.15 o 
  -7  13   2     5368.32     5180.05    138.32 o 
  -5  13   2      147.37      281.61     47.05 o 
  -3  13   2      533.31      522.54     47.13 o 
  -1  13   2      920.57      703.13     48.88 o 
   1  13   2      846.56      860.42     94.06 o 
   3  13   2      710.67     1090.44     63.49 o 
   5  13   2      737.37      642.06     49.55 o 
   7  13   2     2326.08     2554.59    103.81 o 
   9  13   2     1627.94     1401.03     89.58 o 
  11  13   2      121.84       36.54     67.14 o 
  13  13   2        0.38        0.00     95.71 o 
  15  13   2        0.07       24.64    199.57 o 
 -18  14   2     1877.52     2205.48    340.01 o 
 -16  14   2      295.90      273.87     95.41 o 
 -14  14   2      485.26      380.24     87.33 o 
 -12  14   2    11297.50    10837.28    254.66 o 
 -10  14   2      775.59      881.71     82.43 o 
  -8  14   2     8772.91     9690.63    251.89 o 
  -6  14   2    38004.53    39101.38    812.87 o 
  -4  14   2    43155.30    44076.48    901.08 o 
  -2  14   2    15012.12    14110.31    316.99 o 
   0  14   2     3775.77     3713.00    182.94 o 
   2  14   2       60.51       60.03     36.25 o 
   4  14   2     1844.79     1737.71     85.57 o 
   6  14   2      391.10      275.85     44.08 o 
   8  14   2    14831.22    16204.77    344.68 o 
  10  14   2    19131.71    19530.35    412.44 o 
  12  14   2      691.94      774.38    106.29 o 
  14  14   2      891.12      715.75    221.75 o 
 -17  15   2        1.38        0.00    272.26 o 
 -15  15   2     1298.49     1276.50    120.65 o 
 -13  15   2      683.34      665.54     94.53 o 
 -11  15   2     3021.33     3045.55    137.95 o 
  -9  15   2    22884.98    22983.81    557.88 o 
  -7  15   2    21240.17    23607.52    693.69 o 
  -5  15   2     6739.13     8019.72    317.63 o 
  -3  15   2      995.34      886.46     61.97 o 
  -1  15   2     1918.30     2263.81     82.19 o 
   1  15   2    51078.19    51677.69    928.05 o 
   3  15   2    66220.33    70132.23   1244.65 o 
   5  15   2    20996.71    23421.49    899.03 o 
   7  15   2    10129.80     9833.24    227.41 o 
   9  15   2      198.52      314.25     67.78 o 
  11  15   2      489.86      399.39    101.05 o 
  13  15   2     1652.11     1292.30    251.31 o 
  15  15   2     3849.59     4373.36    394.22 o 
 -16  16   2     2496.61     2638.38    192.13 o 
 -14  16   2      201.74      194.40     84.75 o 
 -12  16   2       14.92        0.00     69.37 o 
 -10  16   2      220.93       14.25     64.73 o 
  -8  16   2      836.00      598.81     72.82 o 
  -6  16   2    11886.95    11649.01    289.23 o 
  -4  16   2    14400.97    12711.19    517.41 o 
  -2  16   2     7896.44     7349.25    192.56 o 
   0  16   2     5151.68     5638.07    135.93 o 
   2  16   2     4164.12     3919.91    122.14 o 
   4  16   2       18.67       69.45     47.50 o 
   6  16   2     6200.50     6199.23    170.56 o 
   8  16   2     1977.36     2275.77    138.56 o 
  10  16   2     2367.30     2826.63    162.63 o 
  12  16   2      279.19      383.45    141.67 o 
  14  16   2       61.06       43.12    195.88 o 
 -17  17   2      525.90      542.66    146.76 o 
 -15  17   2     1051.36     1071.56    150.82 o 
 -13  17   2      264.33       90.66    156.46 o 
 -11  17   2      310.61      197.78     77.56 o 
  -9  17   2     5087.18     4701.55    170.74 o 
  -7  17   2     4847.06     4349.00    155.82 o 
  -5  17   2        0.51      156.62     54.82 o 
  -3  17   2     1636.68     1460.28     86.12 o 
  -1  17   2      948.97      904.87     85.35 o 
   1  17   2     1052.51     1061.80     76.41 o 
   3  17   2      469.36      553.11     69.52 o 
   5  17   2     2639.95     2410.40    108.13 o 
   7  17   2      301.94      493.32     87.62 o 
   9  17   2     1575.51     1531.36    125.76 o 
  11  17   2        3.68        0.00     87.01 o 
  13  17   2       43.29        0.00    189.72 o 
  15  17   2      196.46      234.07    218.05 o 
 -16  18   2     3631.76     4152.47    327.69 o 
 -14  18   2     5649.24     5987.28    279.81 o 
 -12  18   2      283.37      140.39    232.22 o 
 -10  18   2      420.53      252.71     79.12 o 
  -8  18   2     6253.86     6447.19    202.69 o 
  -6  18   2       90.23       70.97     53.48 o 
  -4  18   2    32308.56    32596.59    692.94 o 
  -2  18   2    38032.07    39520.04   1010.44 o 
   0  18   2    21861.67    21831.94    490.35 o 
   2  18   2     6813.49     7320.17    247.11 o 
   4  18   2     3116.51     3353.61    126.43 o 
   6  18   2    28804.86    33268.31    722.28 o 
   8  18   2     8174.76     8054.06    261.12 o 
  10  18   2     2669.61     2566.88    160.30 o 
  12  18   2     5876.70     6755.00    315.25 o 
  14  18   2     1062.98      853.73    242.69 o 
 -15  19   2       63.68       38.46    119.87 o 
 -13  19   2     2723.71     2765.78    219.90 o 
 -11  19   2     7588.51     8107.46    460.79 o 
  -9  19   2     4574.83     4083.71    166.49 o 
  -7  19   2     3261.11     3542.01    152.10 o 
  -5  19   2     4891.19     5117.98    171.26 o 
  -3  19   2        3.77       41.52     65.32 o 
  -1  19   2     3704.45     3132.18    128.51 o 
   1  19   2    12696.31    12545.28    401.12 o 
   3  19   2    25879.07    25919.49    698.13 o 
   5  19   2     9643.82    10323.95    248.00 o 
   7  19   2      758.29     1034.19    112.87 o 
   9  19   2      221.71      158.14     95.32 o 
  11  19   2      705.03      849.27    124.60 o 
  13  19   2     1087.94     1068.09    253.78 o 
 -16  20   2       38.41        0.00    123.11 o 
 -14  20   2        5.93        0.00    108.92 o 
 -12  20   2     2082.30     2182.81    178.88 o 
 -10  20   2     1169.45      965.62    103.77 o 
  -8  20   2      397.90      234.93     79.69 o 
  -6  20   2       68.73      104.10     78.40 o 
  -4  20   2       51.38       47.94     70.96 o 
  -2  20   2      601.93      665.53     74.34 o 
   0  20   2     3196.24     3303.58    137.03 o 
   2  20   2      238.88      382.97     70.71 o 
   4  20   2     7884.10     7489.15    226.48 o 
   6  20   2      142.74      317.59     76.61 o 
   8  20   2     1697.25     1790.06    142.27 o 
  10  20   2     1000.04     1254.54    130.72 o 
  12  20   2        9.22        0.28    128.36 o 
  14  20   2       38.32       35.73    205.73 o 
 -15  21   2      491.22      352.33    187.25 o 
 -13  21   2     1664.35     1202.37    213.12 o 
 -11  21   2     1838.33     1536.28    149.64 o 
  -9  21   2     1450.29     1553.42    144.94 o 
  -7  21   2     3199.22     3651.38    197.29 o 
  -5  21   2     1112.78     1147.58    121.87 o 
  -3  21   2     3681.47     3478.59    291.35 o 
  -1  21   2        2.15        0.00     70.58 o 
   1  21   2     9378.54     9097.52    252.21 o 
   3  21   2    14151.58    15170.43    677.24 o 
   5  21   2    13511.72    14966.78    501.48 o 
   7  21   2      327.95      268.96    101.54 o 
   9  21   2      507.66      304.13    105.74 o 
  11  21   2       37.92        0.00     98.41 o 
  13  21   2      268.75      724.38    257.47 o 
 -14  22   2     3033.97     3118.02    305.52 o 
 -12  22   2     2000.33     2059.79    248.85 o 
 -10  22   2        7.55        0.00     89.52 o 
  -8  22   2     2422.52     2089.14    223.60 o 
  -6  22   2    17885.95    17645.13    811.23 o 
  -4  22   2    11743.80    11193.14    369.56 o 
  -2  22   2    10597.80    10643.90    282.94 o 
   0  22   2    11896.96    12141.16    314.06 o 
   2  22   2     3437.75     3643.14    155.74 o 
   4  22   2      265.98      225.49    130.37 o 
   6  22   2     6647.03     7270.87    383.87 o 
   8  22   2     4265.88     4437.38    245.83 o 
  10  22   2     4567.78     4849.36    267.16 o 
  12  22   2     3615.11     4364.03    706.51 o 
 -13  23   2        1.86        0.00    155.22 o 
 -11  23   2     3728.05     3640.36    307.98 o 
  -9  23   2     7479.41     8567.92   1338.49 o 
  -7  23   2     4574.96     4537.06    346.17 o 
  -5  23   2     3173.77     3338.55    194.23 o 
  -3  23   2      853.89      912.88     94.44 o 
  -1  23   2     9235.31     9190.87    258.91 o 
   1  23   2     4135.29     4012.41    165.76 o 
   3  23   2     2402.43     2135.07    192.77 o 
   5  23   2     6041.19     6758.53    230.90 o 
   7  23   2     5131.74     5926.50    447.81 o 
   9  23   2      110.44        0.00    128.74 o 
  11  23   2     1736.77     1779.43    196.78 o 
 -14  24   2      196.07      103.48    179.86 o 
 -12  24   2        4.83        0.00    151.53 o 
 -10  24   2       36.70        0.00     95.81 o 
  -8  24   2       13.33        0.00    116.42 o 
  -6  24   2       32.41        0.00    118.88 o 
  -4  24   2       87.63      200.03    111.49 o 
  -2  24   2      751.82      941.73    129.30 o 
   0  24   2      633.36      331.20    108.39 o 
   2  24   2     2419.69     2465.22    184.94 o 
   4  24   2      357.38      343.79     94.11 o 
   6  24   2       31.82        0.00    110.04 o 
   8  24   2       86.58        0.00    218.67 o 
  10  24   2       89.32        0.00    128.99 o 
  12  24   2      110.84        5.27    262.40 o 
 -13  25   2      881.98      636.91    213.12 o 
 -11  25   2     3176.90     3143.89    305.52 o 
  -9  25   2     3614.67     3651.54    407.15 o 
  -7  25   2      654.57      551.48    195.88 o 
  -5  25   2     2217.43     2133.09    172.37 o 
  -3  25   2     1093.37     1336.14    150.91 o 
  -1  25   2     4531.63     4495.28    228.57 o 
   1  25   2     8287.23     8230.66    313.96 o 
   3  25   2     1331.68     1067.94    140.60 o 
   5  25   2     2342.28     2743.19    157.75 o 
   7  25   2     5042.56     4975.48    304.90 o 
   9  25   2      181.58       39.57    141.60 o 
  11  25   2      134.59       53.70    154.58 o 
 -12  26   2      935.66      957.21    230.37 o 
 -10  26   2     1065.07     1191.39    258.71 o 
  -8  26   2      904.96      835.02    255.63 o 
  -6  26   2     7930.01     8181.08    575.31 o 
  -4  26   2     9232.99     9325.58    348.39 o 
  -2  26   2    11769.12    11841.71    406.35 o 
   0  26   2     3905.47     3350.17    205.13 o 
   2  26   2      165.97        0.00    108.41 o 
   4  26   2       74.48       17.30    106.85 o 
   6  26   2      416.50      375.74    192.18 o 
   8  26   2     3137.18     3393.97    337.55 o 
  10  26   2     3389.22     3106.93    351.10 o 
 -11  27   2      484.29      195.88    192.18 o 
  -9  27   2     1079.68     1044.74    243.31 o 
  -7  27   2     1081.56     1275.79    272.87 o 
  -5  27   2      453.20      545.50    134.07 o 
  -3  27   2       65.04      111.58    167.54 o 
  -1  27   2      338.98      201.79    117.51 o 
   1  27   2     2492.29     2291.59    182.91 o 
   3  27   2     7603.69     7981.26    733.00 o 
   5  27   2      239.81      143.89    116.98 o 
   7  27   2      475.87      296.90    203.27 o 
   9  27   2       83.63        0.00    194.65 o 
 -10  28   2       77.61        0.00    172.47 o 
  -8  28   2      285.00      182.97    150.30 o 
  -6  28   2        2.83        0.00    183.56 o 
  -4  28   2      231.10      156.20    119.75 o 
  -2  28   2      935.55      838.75    143.93 o 
   0  28   2      663.56      487.23    128.49 o 
   2  28   2       98.75      125.04    119.09 o 
   4  28   2      485.36      337.04    128.32 o 
   6  28   2      325.10      389.29    204.50 o 
   8  28   2       27.93        0.00    193.41 o 
  -9  29   2     2334.24     2599.74    310.45 o 
  -7  29   2     2725.15     3067.63    386.21 o 
  -5  29   2      816.48      623.06    145.28 o 
  -3  29   2      137.08      184.26    149.06 o 
  -1  29   2      812.00      869.24    212.51 o 
   1  29   2     2596.49     2761.27    230.99 o 
   3  29   2     4770.58     4937.10    329.54 o 
   5  29   2     2069.67     1790.00    268.56 o 
   7  29   2       11.10        0.00    183.56 o 
  -8  30   2        5.58       53.72    129.48 o 
  -6  30   2     1652.43     1562.22    299.98 o 
  -4  30   2     3307.52     3699.09    234.25 o 
  -2  30   2     1825.98     2031.70    336.93 o 
   0  30   2      892.94      999.64    155.05 o 
   2  30   2      161.10      270.50    131.71 o 
   4  30   2        9.23        0.00    116.63 o 
   6  30   2     2156.48     2271.68    307.98 o 
  -7  31   2        4.45        0.00    137.34 o 
  -5  31   2        1.06        0.00    125.00 o 
  -3  31   2       75.72        0.00    124.98 o 
  -1  31   2       13.78       60.55    208.81 o 
   1  31   2      360.17      344.60    138.05 o 
   3  31   2      255.39      166.94    131.50 o 
   5  31   2      211.44      278.42    211.89 o 
  -6  32   2      969.82      747.78    229.14 o 
  -4  32   2     2250.38     2087.47    204.26 o 
  -2  32   2      862.70      898.60    159.23 o 
   0  32   2      476.86      345.74    143.72 o 
   2  32   2      719.13      400.18    215.59 o 
  -3  33   2       28.75        0.00    150.30 o 
  -1  33   2      277.54        0.00    133.71 o 
   1  33   2     1120.07     1464.77    263.63 o 
 -19   1   3      797.93      575.59    142.85 o 
 -17   1   3      138.67       64.98    103.65 o 
 -15   1   3    15295.51    14413.52    326.16 o 
 -13   1   3     8758.78     7984.69    266.19 o 
 -11   1   3      302.02      545.44     68.10 o 
  -9   1   3    37461.05    37254.93   1072.32 o 
  -7   1   3    43239.14    43782.50   1039.68 o 
  -5   1   3       71.57      309.50     29.16 o 
  -3   1   3    60454.84    59899.73   1596.57 o 
  -1   1   3      145.86      192.66     20.35 o 
   1   1   3     1676.93     1893.84     79.65 o 
   3   1   3    39012.88    41311.36   1034.52 o 
   5   1   3    40874.88    45113.90    713.08 o 
   7   1   3    10153.52    10610.81    241.32 o 
   9   1   3       11.18       10.04     44.56 o 
  11   1   3      209.81      113.32     64.61 o 
  13   1   3     6283.51     6503.04    297.51 o 
  15   1   3     6602.40     7388.69    505.09 o 
  17   1   3      277.28      287.98    180.48 o 
 -20   2   3     1958.39     2240.89    299.36 o 
 -18   2   3     3363.80     3561.22    235.92 o 
 -16   2   3     5156.08     5127.91    201.39 o 
 -14   2   3    11032.82    10285.20    561.91 o 
 -12   2   3     3113.63     3244.32    113.18 o 
 -10   2   3     9901.71     9296.43    205.59 o 
  -8   2   3    25416.14    23672.81    668.58 o 
  -6   2   3    17709.61    20179.39    426.67 o 
  -4   2   3      235.75      327.92     22.44 o 
  -2   2   3    85350.41    86981.44   2237.81 o 
   0   2   3    48299.63    54858.20   1150.97 o 
   2   2   3    32228.47    30892.93    638.07 o 
   4   2   3    10620.04     8917.06    182.66 o 
   6   2   3    34103.99    35045.97    563.49 o 
   8   2   3    25287.28    25400.04    661.47 o 
  10   2   3    12605.02    13274.75    299.47 o 
  12   2   3    16405.93    16988.86    537.90 o 
  14   2   3       14.76        0.00    108.85 o 
  16   2   3      458.54      348.69    139.17 o 
 -19   3   3       52.14      190.19    129.79 o 
 -17   3   3      271.14      162.17    109.25 o 
 -15   3   3     1924.58     2213.73    200.63 o 
 -13   3   3     3331.35     3613.77    126.71 o 
 -11   3   3    13680.06    14560.84    326.83 o 
  -9   3   3    16742.40    19552.02    566.15 o 
  -7   3   3     3105.45     3184.88    222.98 o 
  -5   3   3   122257.00   133287.34   2265.94 o 
  -3   3   3     9653.39     9705.29    302.11 o 
  -1   3   3   269580.34   293498.50   5032.63 o 
   1   3   3    24357.60    24600.70    390.29 o 
   3   3   3       63.23      215.74     30.58 o 
   5   3   3    18935.86    20114.94    380.44 o 
   7   3   3     3243.30     3120.82     84.54 o 
   9   3   3      186.75      188.15     61.22 o 
  11   3   3     4076.29     4073.58    179.18 o 
  13   3   3      652.02      437.12    124.53 o 
  15   3   3       68.04       50.01    177.40 o 
  17   3   3      349.73      448.42    214.36 o 
 -20   4   3      196.37      307.98    195.88 o 
 -18   4   3       67.76      289.50    152.76 o 
 -16   4   3     3655.40     3677.84    206.33 o 
 -14   4   3       38.93      103.19     67.30 o 
 -12   4   3    12769.85    11816.87    258.83 o 
 -10   4   3       95.05      195.91     40.67 o 
  -8   4   3     1445.17     1481.87     66.86 o 
  -6   4   3     2237.46     1984.52     72.33 o 
  -4   4   3    37911.14    38466.49    675.76 o 
  -2   4   3    17418.69    18438.05   2533.54 o 
   0   4   3      354.49      298.70     40.83 o 
   2   4   3     3127.38     2671.50     62.65 o 
   4   4   3       42.24       78.66     25.60 o 
   6   4   3     4980.43     5070.22    199.45 o 
   8   4   3     1110.15     1257.69     72.30 o 
  10   4   3     7634.97     7867.37    241.59 o 
  12   4   3     2267.75     2294.42    185.92 o 
  14   4   3      774.53      528.28    138.37 o 
  16   4   3      530.58      472.11    208.20 o 
 -19   5   3      105.22      101.89    122.23 o 
 -17   5   3      163.74      177.53    112.81 o 
 -15   5   3      697.30      637.60     78.17 o 
 -13   5   3     1906.05     1760.54     93.22 o 
 -11   5   3    45171.76    44147.19   2019.00 o 
  -9   5   3     7631.52     6835.41    160.76 o 
  -7   5   3     2136.27     1709.14    190.79 o 
  -5   5   3      469.15      577.93     53.46 o 
  -3   5   3    23675.41    25147.40    448.51 o 
  -1   5   3     1654.50     1574.83    141.31 o 
   1   5   3    65302.38    69024.05   1067.90 o 
   3   5   3    83377.27    81308.98   1811.78 o 
   5   5   3    13376.18    12583.08    236.05 o 
   7   5   3    10693.48    11426.52    246.26 o 
   9   5   3     2186.80     2222.92    123.45 o 
  11   5   3    10692.57    10028.86    294.33 o 
  13   5   3     1355.17     1182.99    153.66 o 
  15   5   3     2172.44     1971.28    188.34 o 
 -18   6   3     3474.51     4037.41    266.10 o 
 -16   6   3     4762.93     4973.66    198.96 o 
 -14   6   3     4160.17     4267.39    176.39 o 
 -12   6   3      623.24      724.57     63.68 o 
 -10   6   3       30.91        0.00     33.57 o 
  -8   6   3      333.46      316.41     79.78 o 
  -6   6   3    33629.90    35819.22   1035.06 o 
  -4   6   3    63499.86    67671.30   1462.52 o 
  -2   6   3   232670.08   252900.11   4349.99 o 
   0   6   3    10301.09    10049.74    359.01 o 
   2   6   3     2290.04     1672.99     48.52 o 
   4   6   3    18315.26    20996.34    644.62 o 
   6   6   3    18846.33    19812.91    335.54 o 
   8   6   3    22789.44    26146.09    523.53 o 
  10   6   3     1975.62     2510.89    190.82 o 
  12   6   3      383.56      309.80    117.25 o 
  14   6   3      144.48      103.20    120.53 o 
  16   6   3      203.02      284.58    214.36 o 
 -19   7   3       76.75      190.86    130.21 o 
 -17   7   3      481.85      534.18    125.40 o 
 -15   7   3      355.47      387.28     87.61 o 
 -13   7   3      557.18      444.61     62.50 o 
 -11   7   3     3796.11     4329.88    260.32 o 
  -9   7   3     9625.51    10112.62    363.81 o 
  -7   7   3    59011.32    64016.42   1607.44 o 
  -5   7   3     1083.20      907.72     86.29 o 
  -3   7   3     1472.69     1120.82     42.45 o 
  -1   7   3     4805.96     5245.64    296.45 o 
   1   7   3     6608.60     6406.50    118.06 o 
   3   7   3     7176.42     7603.50    142.36 o 
   5   7   3      253.24      175.39     27.22 o 
   7   7   3     5694.85     6119.26    158.24 o 
   9   7   3      527.69      579.60     61.22 o 
  11   7   3     1468.50     1305.59    115.64 o 
  13   7   3       80.99        0.00    102.61 o 
  15   7   3      673.81      745.57    253.16 o 
 -18   8   3     1722.95     1873.69    373.89 o 
 -16   8   3      134.54      360.55     89.43 o 
 -14   8   3      812.94      878.95     80.71 o 
 -12   8   3       92.87        0.00     44.23 o 
 -10   8   3     6966.33     6661.46    208.51 o 
  -8   8   3     3981.02     3636.73    105.14 o 
  -6   8   3     3563.08     4405.65    164.99 o 
  -4   8   3    13540.28    14767.60    279.35 o 
  -2   8   3    10498.99    10560.54    411.55 o 
   0   8   3     9532.11    11234.98    218.67 o 
   2   8   3      664.56      930.64     41.17 o 
   4   8   3      141.16      222.17     27.87 o 
   6   8   3    15220.52    17039.02    297.07 o 
   8   8   3    10630.05    10405.55    237.66 o 
  10   8   3     4747.49     4437.76    178.71 o 
  12   8   3       77.57        0.00    104.90 o 
  14   8   3     1581.49     1529.38    169.43 o 
  16   8   3      226.37      293.12    142.85 o 
 -19   9   3      566.98      399.09    157.07 o 
 -17   9   3      483.42      507.69    102.10 o 
 -15   9   3     1148.81     1077.69    108.27 o 
 -13   9   3     4674.98     4581.91    146.44 o 
 -11   9   3    21903.34    22823.77    443.42 o 
  -9   9   3    23050.89    24128.89    455.48 o 
  -7   9   3    24103.19    22093.17    473.85 o 
  -5   9   3       13.77       58.67     32.05 o 
  -3   9   3     1384.21      978.15     55.30 o 
  -1   9   3    76959.63    82674.62   1658.63 o 
   1   9   3   121010.38   133682.78   2310.01 o 
   3   9   3    55909.27    62990.39    988.63 o 
   5   9   3     5879.49     5140.23    114.14 o 
   7   9   3     2455.20     2430.97     99.32 o 
   9   9   3      572.65      484.47     62.20 o 
  11   9   3      956.22     1066.77    108.59 o 
  13   9   3      970.84     1126.54    150.71 o 
  15   9   3     1906.80     2133.71    216.82 o 
 -18  10   3      478.80      373.43    135.36 o 
 -16  10   3     7040.02     7414.34    252.99 o 
 -14  10   3     3233.45     3143.29    142.07 o 
 -12  10   3      113.78      115.44     54.33 o 
 -10  10   3     2051.46     2042.39     93.77 o 
  -8  10   3      166.15      230.53     45.47 o 
  -6  10   3    55831.04    62700.24   2530.32 o 
  -4  10   3    53263.23    60685.39   2119.89 o 
  -2  10   3    78444.82    85811.27   1491.61 o 
   0  10   3     2649.87     2005.96     70.17 o 
   2  10   3     1195.97     1039.49     46.32 o 
   4  10   3     9206.03     9629.05    180.83 o 
   6  10   3     8198.78     7411.36    334.34 o 
   8  10   3     5762.67     5877.21    164.59 o 
  10  10   3     5508.71     6504.92    256.90 o 
  12  10   3     6683.27     6538.12    287.47 o 
  14  10   3        1.06        0.00    114.34 o 
  16  10   3      801.69      957.12    167.06 o 
 -19  11   3       57.40       90.74    125.69 o 
 -17  11   3      181.66      272.26     96.73 o 
 -15  11   3      135.25       89.90     77.25 o 
 -13  11   3     1057.00     1068.55    142.78 o 
 -11  11   3      815.29      869.12     72.55 o 
  -9  11   3     3830.65     3759.27    445.96 o 
  -7  11   3     3390.00     3711.77    125.40 o 
  -5  11   3     5240.30     4759.82    137.13 o 
  -3  11   3     7977.99     6663.97    146.82 o 
  -1  11   3       90.91       30.73     19.71 o 
   1  11   3     9988.53     8915.62    190.33 o 
   3  11   3     1130.22      559.98     37.93 o 
   5  11   3      121.37       88.64     30.98 o 
   7  11   3     2128.80     2384.21    103.75 o 
   9  11   3      317.96      359.09     65.58 o 
  11  11   3       47.34        5.02     79.38 o 
  13  11   3      174.71      159.68    110.40 o 
  15  11   3       44.46        0.00    120.15 o 
 -18  12   3      506.70      673.46    149.84 o 
 -16  12   3      775.88      887.51    113.37 o 
 -14  12   3     2811.73     2869.43    125.07 o 
 -12  12   3     1278.93     1195.62     97.44 o 
 -10  12   3      540.44      422.23     58.84 o 
  -8  12   3     2767.30     2485.50    170.32 o 
  -6  12   3    65108.33    63662.93   1279.78 o 
  -4  12   3    30418.15    32660.85    674.02 o 
  -2  12   3      489.97      955.83     49.69 o 
   0  12   3    14610.03    16288.22    317.75 o 
   2  12   3     2088.29     3473.83    103.53 o 
   4  12   3    11121.97    11868.29    219.85 o 
   6  12   3    24784.30    25191.11    530.77 o 
   8  12   3      727.98      731.91     71.65 o 
  10  12   3     5361.62     4414.51    182.54 o 
  12  12   3      704.57      711.15    111.71 o 
  14  12   3      950.75      429.94    215.59 o 
 -17  13   3      135.12      187.10     93.43 o 
 -15  13   3     1210.31     1350.06    118.59 o 
 -13  13   3     8766.40     8424.87    248.23 o 
 -11  13   3     4374.89     4009.68    132.78 o 
  -9  13   3    16694.82    17134.24    396.87 o 
  -7  13   3    35354.95    39447.30    818.83 o 
  -5  13   3     7676.91     6517.45    174.61 o 
  -3  13   3    56434.92    69429.16   1384.29 o 
  -1  13   3    22602.71    20631.88    346.37 o 
   1  13   3    11965.03    10046.29    278.63 o 
   3  13   3    69949.23    80719.68   1422.74 o 
   5  13   3    15091.31    15985.11    492.73 o 
   7  13   3     3684.95     4259.69    156.83 o 
   9  13   3      366.36      421.20     74.68 o 
  11  13   3     1059.88     1164.41    157.41 o 
  13  13   3     6267.98     7161.22    479.22 o 
  15  13   3     2127.45     2410.89    320.30 o 
 -18  14   3      660.81      827.08    155.40 o 
 -16  14   3       31.54        0.00     87.45 o 
 -14  14   3     2228.26     2268.46    139.29 o 
 -12  14   3     7545.63     7401.32    264.27 o 
 -10  14   3      972.38      969.60    141.13 o 
  -8  14   3    19199.10    18758.52    426.72 o 
  -6  14   3    11535.53    12447.67    689.28 o 
  -4  14   3     1527.38     1368.03     79.13 o 
  -2  14   3     1093.08     1155.80     64.23 o 
   0  14   3    10241.78    13569.13    241.87 o 
   2  14   3      960.39     1354.76     74.00 o 
   4  14   3     2355.18     2188.40     93.14 o 
   6  14   3     4962.96     5667.51    160.06 o 
   8  14   3     6363.06     7388.22    236.81 o 
  10  14   3     5330.69     5489.44    216.31 o 
  12  14   3      128.95        0.00    146.60 o 
  14  14   3      142.97      137.98    206.96 o 
 -17  15   3       52.78       45.11     94.76 o 
 -15  15   3        1.53       40.98     78.84 o 
 -13  15   3       52.68        0.00     74.10 o 
 -11  15   3      552.01      365.65     72.82 o 
  -9  15   3     1206.77     1226.35     88.65 o 
  -7  15   3     4296.91     4302.00    324.03 o 
  -5  15   3     1962.49     1907.69    124.72 o 
  -3  15   3      964.04      662.12     53.05 o 
  -1  15   3       94.73      340.45     81.35 o 
   1  15   3      734.16      969.94    145.99 o 
   3  15   3     8445.73     8810.56    251.61 o 
   5  15   3        4.14        0.00     45.19 o 
   7  15   3     5204.49     5844.59    207.33 o 
   9  15   3      181.04       70.85     86.63 o 
  11  15   3      457.70      465.74    134.48 o 
  13  15   3       38.71       29.57    195.88 o 
 -16  16   3      939.66      967.41    145.97 o 
 -14  16   3      342.56      370.86    110.63 o 
 -12  16   3      780.27      840.68     94.96 o 
 -10  16   3       39.47        0.00     73.89 o 
  -8  16   3     5336.87     4966.59    165.92 o 
  -6  16   3    24776.85    25111.98    547.27 o 
  -4  16   3    20655.53    19948.91    438.71 o 
  -2  16   3    11173.21    11099.43    335.81 o 
   0  16   3     3847.17     4168.33    122.96 o 
   2  16   3      359.50      373.19     52.70 o 
   4  16   3     2736.98     2856.60    180.13 o 
   6  16   3     1924.72     1906.13    123.94 o 
   8  16   3     9760.87    10453.25    304.59 o 
  10  16   3     6102.30     6709.46    244.20 o 
  12  16   3     1293.91     1314.81    170.89 o 
  14  16   3       35.79        0.00    220.52 o 
 -17  17   3       11.49       39.90    122.24 o 
 -15  17   3      662.43      567.53    128.72 o 
 -13  17   3     6380.06     6156.45    261.22 o 
 -11  17   3     9920.69    10291.36    484.68 o 
  -9  17   3       80.11      218.67    100.03 o 
  -7  17   3     3101.14     3167.33    207.91 o 
  -5  17   3     5634.04     6094.20    178.82 o 
  -3  17   3     1871.22     1422.46    113.08 o 
  -1  17   3    18141.59    19000.75    427.69 o 
   1  17   3    20840.98    22594.04    528.40 o 
   3  17   3    20522.28    20778.40    468.01 o 
   5  17   3       90.20       51.72     56.71 o 
   7  17   3     6328.67     6514.64    224.92 o 
   9  17   3      597.95      536.64    110.55 o 
  11  17   3     2513.03     2423.14    352.95 o 
  13  17   3     1312.94     1553.47    277.18 o 
 -16  18   3      623.68      792.13    204.50 o 
 -14  18   3     1040.38     1258.23    152.77 o 
 -12  18   3      470.20      481.88     95.45 o 
 -10  18   3     4324.29     3892.31    163.82 o 
  -8  18   3       91.52       77.19     63.76 o 
  -6  18   3      270.41      215.20    126.27 o 
  -4  18   3        4.09      174.37     68.75 o 
  -2  18   3      741.57      792.38     69.94 o 
   0  18   3     2723.72     2545.77    112.72 o 
   2  18   3       90.53      271.60     56.33 o 
   4  18   3     6026.12     6473.93    202.53 o 
   6  18   3      885.43     1193.87    112.09 o 
   8  18   3     1363.92     1572.52    132.18 o 
  10  18   3      174.58        0.00     96.64 o 
  12  18   3       25.48       68.52    129.96 o 
  14  18   3       62.25        0.00    194.65 o 
 -15  19   3       17.24        0.00    109.62 o 
 -13  19   3     2671.99     2568.28    192.23 o 
 -11  19   3     7495.04     7750.62    245.01 o 
  -9  19   3     3859.77     3466.68    188.98 o 
  -7  19   3     3329.20     3463.73    177.19 o 
  -5  19   3      688.82      575.55     93.62 o 
  -3  19   3      368.59      421.25    132.43 o 
  -1  19   3     1717.97     1879.70    121.43 o 
   1  19   3     8314.92     8357.58    232.81 o 
   3  19   3       43.80       13.34     57.16 o 
   5  19   3     8386.18    10023.92    343.89 o 
   7  19   3      764.10      614.31    106.77 o 
   9  19   3      168.77        0.00     96.26 o 
  11  19   3       54.16        0.00    129.96 o 
  13  19   3        0.71        0.00    226.68 o 
 -16  20   3     3055.97     3233.82    316.61 o 
 -14  20   3      979.98     1155.55    210.66 o 
 -12  20   3      148.86       27.57     97.93 o 
 -10  20   3      109.94        0.00     91.90 o 
  -8  20   3     9867.77     9433.85    396.68 o 
  -6  20   3     3728.16     3124.97    198.96 o 
  -4  20   3    24500.53    25797.78    702.40 o 
  -2  20   3    23708.07    23258.97    543.30 o 
   0  20   3      878.70      816.98     83.57 o 
   2  20   3     2049.70     2094.75    106.87 o 
   4  20   3     2371.98     2218.73    117.06 o 
   6  20   3     5143.51     4847.63    199.21 o 
   8  20   3    11008.37    11238.87    337.26 o 
  10  20   3     3095.27     3109.71    186.04 o 
  12  20   3     1351.45     1669.18    199.34 o 
 -15  21   3      113.15      199.57    170.01 o 
 -13  21   3      985.90      880.83    194.65 o 
 -11  21   3     8432.58     7944.17   1255.95 o 
  -9  21   3    12301.52    13463.24   1215.30 o 
  -7  21   3       11.36        0.00     86.64 o 
  -5  21   3     3544.49     3601.54    188.98 o 
  -3  21   3      507.80      538.74     97.10 o 
  -1  21   3        7.01        0.00     66.02 o 
   1  21   3     7956.87     8483.48    313.51 o 
   3  21   3    14214.91    14921.15    536.32 o 
   5  21   3     5212.70     6209.25    189.58 o 
   7  21   3       59.13        0.00    100.43 o 
   9  21   3       31.82        0.00     95.59 o 
  11  21   3      742.79      747.03    162.38 o 
 -14  22   3      211.86      214.36    170.01 o 
 -12  22   3        4.92       42.22    104.14 o 
 -10  22   3     1399.97     1293.07    142.41 o 
  -8  22   3      607.12      454.96    112.68 o 
  -6  22   3     3812.25     4055.53    429.33 o 
  -4  22   3     4726.44     5130.88    229.44 o 
  -2  22   3     2379.20     2176.55    129.28 o 
   0  22   3     2110.84     2076.96    124.59 o 
   2  22   3        3.50        0.00     69.24 o 
   4  22   3      398.05      191.54     86.07 o 
   6  22   3      532.36      353.36    109.41 o 
   8  22   3        0.79        0.00     98.72 o 
  10  22   3      235.81      146.39    115.30 o 
  12  22   3        2.43        0.00    145.37 o 
 -15  23   3     2076.94     1940.29    269.79 o 
 -13  23   3     2147.73     1708.69    243.92 o 
 -11  23   3     1469.25     1577.71    158.10 o 
  -9  23   3     4088.64     4421.81    225.03 o 
  -7  23   3     1684.24     1543.99    151.96 o 
  -5  23   3      913.59      882.22    125.40 o 
  -3  23   3     1082.23     1140.07    100.16 o 
  -1  23   3     1880.69     1829.05    119.73 o 
   1  23   3     4843.36     4544.55    175.12 o 
   3  23   3     7264.33     7524.35    376.39 o 
   5  23   3     2626.90     2351.37    192.42 o 
   7  23   3      356.05      142.30    105.52 o 
   9  23   3      266.98      280.91    118.29 o 
  11  23   3       16.93       29.14    139.62 o 
 -14  24   3     1193.20     1032.36    213.12 o 
 -12  24   3       99.27      182.33    163.85 o 
 -10  24   3        3.55        0.00    147.22 o 
  -8  24   3     2151.14     2031.48    170.30 o 
  -6  24   3    15992.36    15777.91    495.22 o 
  -4  24   3    10074.56     9967.15    352.36 o 
  -2  24   3     4249.09     4174.97    169.65 o 
   0  24   3      461.09      377.61     88.76 o 
   2  24   3     1003.89      837.81    111.23 o 
   4  24   3      464.74      414.41     99.69 o 
   6  24   3     8989.75     9149.80    365.15 o 
   8  24   3     3847.08     3880.78    248.22 o 
  10  24   3     1446.20     1253.43    245.77 o 
 -13  25   3      530.35      443.50    184.79 o 
 -11  25   3     1862.52     2105.11    262.40 o 
  -9  25   3     4074.54     4453.68    622.13 o 
  -7  25   3      989.15      879.08    178.01 o 
  -5  25   3      365.52      370.81    117.60 o 
  -3  25   3        1.08        0.00    106.26 o 
  -1  25   3     4830.10     4788.16    285.06 o 
   1  25   3     5547.45     5755.32    207.69 o 
   3  25   3     1513.40     1498.41    127.15 o 
   5  25   3      431.16      267.17    137.10 o 
   7  25   3      497.74      428.87    154.62 o 
   9  25   3       21.90        0.00    141.34 o 
 -12  26   3        0.75        0.00    167.54 o 
 -10  26   3        2.87        0.00    108.01 o 
  -8  26   3      434.54      294.25    120.59 o 
  -6  26   3     1366.67     1394.91    154.40 o 
  -4  26   3      424.51      278.90    117.14 o 
  -2  26   3      754.15      740.93    134.58 o 
   0  26   3      309.05      164.88    115.22 o 
   2  26   3     1485.54     1444.87    152.65 o 
   4  26   3       39.90        0.00    150.53 o 
   6  26   3       69.53        0.00    133.94 o 
   8  26   3       52.89        0.00    142.26 o 
  10  26   3       83.85        0.00    158.67 o 
 -11  27   3     1633.93     1509.26    274.72 o 
  -9  27   3     2090.28     1985.32    185.80 o 
  -7  27   3     2986.96     3229.10    213.37 o 
  -5  27   3      305.45      149.11    118.62 o 
  -3  27   3     2833.41     2828.54    196.40 o 
  -1  27   3     2181.10     2114.52    176.81 o 
   1  27   3     3975.84     4340.21    524.19 o 
   3  27   3     2239.34     2529.29    231.60 o 
   5  27   3      755.82      533.43    205.73 o 
   7  27   3      378.70       52.97    195.88 o 
   9  27   3      805.85      583.94    250.08 o 
 -10  28   3      151.37       28.76    185.41 o 
  -8  28   3     1658.40     1618.49    294.43 o 
  -6  28   3     2950.63     3219.76    555.60 o 
  -4  28   3     2929.37     2769.69    200.62 o 
  -2  28   3     4080.08     4015.93    229.39 o 
   0  28   3     1815.11     1527.14    165.90 o 
   2  28   3       33.80        0.00    109.26 o 
   4  28   3     1041.96      800.76    227.91 o 
   6  28   3     1900.03     1934.13    287.04 o 
   8  28   3     1911.17     2133.71    315.37 o 
  -9  29   3      115.88      148.53    205.73 o 
  -7  29   3       23.69        0.00    119.26 o 
  -5  29   3     1482.10     1472.72    213.12 o 
  -3  29   3        2.37        0.00    110.49 o 
  -1  29   3     1091.99     1064.21    157.19 o 
   1  29   3      489.63      569.28    142.90 o 
   3  29   3       48.18        0.00    117.63 o 
   5  29   3      103.80      210.66    202.04 o 
   7  29   3       23.12        0.00    188.49 o 
  -8  30   3      751.68      604.31    152.38 o 
  -6  30   3      561.71      513.69    144.10 o 
  -4  30   3     2422.17     2386.29    203.88 o 
  -2  30   3     2121.61     1938.76    185.49 o 
   0  30   3      187.33       74.51    122.23 o 
   2  30   3       70.38        0.00    118.19 o 
   4  30   3       60.38        0.00    172.47 o 
   6  30   3        1.45      205.73    227.91 o 
  -7  31   3      259.66      322.53    152.44 o 
  -5  31   3       29.92        0.00    128.57 o 
  -3  31   3       59.87        0.00    171.24 o 
  -1  31   3     1898.73     1958.92    190.95 o 
   1  31   3     3268.64     3291.28    227.69 o 
   3  31   3     2085.37     2073.34    290.74 o 
  -6  32   3     1770.60     1883.62    280.88 o 
  -4  32   3     2390.10     2492.71    497.70 o 
  -2  32   3     1028.72     1308.20    176.83 o 
   0  32   3      693.60      859.08    162.65 o 
   2  32   3      100.83        0.00    133.14 o 
  -1  33   3       60.76       87.47    199.57 o 
 -20   0   4      986.45     1224.54    238.99 o 
 -18   0   4     2126.66     2057.33    259.94 o 
 -16   0   4     5407.79     5679.74    258.85 o 
 -14   0   4      514.72      748.15    105.39 o 
 -12   0   4        0.84        0.00     70.22 o 
 -10   0   4    47033.08    44154.19   1116.39 o 
  -8   0   4    25265.51    24688.70    641.75 o 
  -6   0   4    33245.60    37742.19    941.04 o 
  -4   0   4    35060.77    33480.23   1159.25 o 
  -2   0   4  1326699.50  1231927.50  41195.82 o 
   0   0   4       44.99       20.85     29.57 o 
   2   0   4    32905.19    31454.93   1130.91 o 
   4   0   4    51714.99    53191.14   1891.02 o 
   6   0   4    12138.25    11946.05    512.48 o 
   8   0   4     5454.37     5494.05    224.75 o 
  10   0   4     3375.00     3217.97    187.38 o 
  12   0   4     2303.08     1939.06    250.08 o 
  14   0   4      117.53        0.00    161.38 o 
  16   0   4      787.65      650.46    224.21 o 
 -19   1   4       33.09       56.33    135.51 o 
 -17   1   4      770.85      808.44     87.90 o 
 -15   1   4    17275.86    17717.88    380.60 o 
 -13   1   4      879.35      908.44     83.84 o 
 -11   1   4    17456.13    18012.00    963.17 o 
  -9   1   4    36915.87    38472.73    690.48 o 
  -7   1   4     2509.64     2525.76     99.75 o 
  -5   1   4    19706.03    15949.92    293.49 o 
  -3   1   4    60580.56    55971.88   2527.31 o 
  -1   1   4   113860.92   123389.55   2317.50 o 
   1   1   4     1192.07      766.90     37.75 o 
   3   1   4    11452.88     9426.48    752.09 o 
   5   1   4    23039.46    22741.94    426.30 o 
   7   1   4     1744.13     1987.57    114.80 o 
   9   1   4     2766.14     2832.80    119.09 o 
  11   1   4      644.48      455.34     84.73 o 
  13   1   4      100.45       30.87    114.53 o 
  15   1   4      366.77      284.65    134.33 o 
 -20   2   4       43.30       23.75    121.96 o 
 -18   2   4      328.96      462.70    127.10 o 
 -16   2   4       80.14      242.43     79.74 o 
 -14   2   4     7237.87     7071.46    238.72 o 
 -12   2   4       93.70       47.17     43.52 o 
 -10   2   4     2131.63     2558.92    139.05 o 
  -8   2   4     1831.26     1905.03    285.19 o 
  -6   2   4      273.83     1790.35    970.15 o 
  -4   2   4    12544.52    15356.75    282.01 o 
  -2   2   4   144912.64   165936.50   6911.69 o 
   0   2   4     9988.51    10723.29    180.07 o 
   2   2   4       19.32       52.41     29.71 o 
   4   2   4     3835.85     4589.54    160.92 o 
   6   2   4     3223.07     2639.92     88.50 o 
   8   2   4     2429.21     2630.44    130.84 o 
  10   2   4      462.70      502.43     93.35 o 
  12   2   4      336.67      227.09    123.11 o 
  14   2   4      324.00      367.51    131.92 o 
  16   2   4       25.83        3.78    159.54 o 
 -19   3   4      230.80      314.65    128.65 o 
 -17   3   4      514.17      580.30     97.99 o 
 -15   3   4      164.69      288.85    153.76 o 
 -13   3   4    17453.66    16511.33    342.92 o 
 -11   3   4    26506.23    25656.67   1043.28 o 
  -9   3   4     7673.66     9123.16    561.71 o 
  -7   3   4     8713.18     9042.51    187.76 o 
  -5   3   4     8202.54     7666.51    379.28 o 
  -3   3   4    28372.81    30865.35    631.73 o 
  -1   3   4    52603.39    48477.89    756.15 o 
   1   3   4    54326.04    57134.54   1001.99 o 
   3   3   4    15475.95    17642.60    366.30 o 
   5   3   4     9305.28     9342.76    251.96 o 
   7   3   4      170.59      126.01     56.39 o 
   9   3   4     1456.91     1521.44    131.54 o 
  11   3   4    13589.06    13853.49    376.41 o 
  13   3   4     1366.79     1351.41    161.96 o 
  15   3   4     1457.91     1774.82    186.60 o 
 -20   4   4     1427.73     1594.77    188.81 o 
 -18   4   4     3382.42     3199.52    216.88 o 
 -16   4   4     5030.83     4812.54    194.15 o 
 -14   4   4     1898.66     2064.50    104.78 o 
 -12   4   4       93.27      249.93     51.16 o 
 -10   4   4     1491.16     1593.21     77.54 o 
  -8   4   4    99536.71   109818.10   1886.87 o 
  -6   4   4   142432.02   147500.09   3629.36 o 
  -4   4   4    16280.98    16705.68    839.28 o 
  -2   4   4     5135.72     5744.45    906.81 o 
   0   4   4      755.13      626.65     50.67 o 
   2   4   4     2961.13     2846.27     87.13 o 
   4   4   4     7638.26     7589.17    167.99 o 
   6   4   4    23327.82    24989.29    473.99 o 
   8   4   4     9520.22     8772.40    320.23 o 
  10   4   4     7656.94     8475.61    341.16 o 
  12   4   4     1197.43     1549.25    254.39 o 
  14   4   4      280.98      390.36    134.81 o 
  16   4   4      279.22      293.07    141.10 o 
 -19   5   4      330.74      436.97    140.58 o 
 -17   5   4      318.98      290.37     87.69 o 
 -15   5   4     8847.76     8390.10    220.13 o 
 -13   5   4        6.45      324.85     56.74 o 
 -11   5   4       17.53      408.26     51.75 o 
  -9   5   4    37112.37    39726.43    983.13 o 
  -7   5   4     2776.65     2780.19    267.61 o 
  -5   5   4     1969.00     2261.48     76.46 o 
  -3   5   4    42902.66    47066.75   1409.27 o 
  -1   5   4     5726.65     6379.90    185.90 o 
   1   5   4    19716.16    20169.64    327.50 o 
   3   5   4    17415.78    17713.71    336.62 o 
   5   5   4    11290.91    13086.94    268.25 o 
   7   5   4     1877.18     1821.64     84.99 o 
   9   5   4      280.14      192.46     82.11 o 
  11   5   4     1384.70     1541.20    127.28 o 
  13   5   4      881.20      818.03    159.54 o 
  15   5   4      322.77      313.03    138.39 o 
 -20   6   4      941.56     1398.37    186.32 o 
 -18   6   4      961.54     1093.38    151.86 o 
 -16   6   4       18.39      145.73     67.85 o 
 -14   6   4      503.22      454.10     67.43 o 
 -12   6   4     1019.45      952.82     68.76 o 
 -10   6   4    11676.58    11868.14    275.97 o 
  -8   6   4      377.20      943.16    176.75 o 
  -6   6   4    59027.23    60259.16   1203.94 o 
  -4   6   4    11176.99    11742.87    224.19 o 
  -2   6   4     4633.92     5151.05    235.70 o 
   0   6   4       37.79        9.12     14.48 o 
   2   6   4       40.94       29.34     18.62 o 
   4   6   4     2748.19     3405.20     99.91 o 
   6   6   4    15288.69    14913.00    657.78 o 
   8   6   4     8046.73     7890.57    294.44 o 
  10   6   4      460.87      388.72     88.33 o 
  12   6   4       45.45       81.70    111.25 o 
  14   6   4       17.33        0.00    111.55 o 
  16   6   4        4.61        0.00    182.33 o 
 -19   7   4       90.51      180.49    174.93 o 
 -17   7   4      352.48      307.88     94.64 o 
 -15   7   4     8491.01     8165.27    216.55 o 
 -13   7   4    13151.50    12442.86    276.24 o 
 -11   7   4    12250.80    12483.44    267.33 o 
  -9   7   4     5192.72     4652.30    125.85 o 
  -7   7   4    27643.38    30878.54    731.70 o 
  -5   7   4     6200.16     5697.03    125.53 o 
  -3   7   4    14758.02    15942.11    295.94 o 
  -1   7   4     9785.50    11701.86    226.79 o 
   1   7   4    72699.80    72538.60   1242.52 o 
   3   7   4    67271.08    66376.45   1636.64 o 
   5   7   4     3502.91     3943.95    114.45 o 
   7   7   4     1239.28     1264.64     75.17 o 
   9   7   4      281.46      263.94     79.92 o 
  11   7   4     1166.43      930.84    112.19 o 
  13   7   4     7025.73     7352.25    445.96 o 
  15   7   4     3620.28     4089.17    252.80 o 
 -20   8   4     2733.19     3236.29    337.55 o 
 -18   8   4     2114.00     2340.56    154.66 o 
 -16   8   4     5499.43     5545.32    208.80 o 
 -14   8   4     1234.85     1213.83     87.46 o 
 -12   8   4        1.77        0.00     45.88 o 
 -10   8   4     6192.90     6201.99    210.53 o 
  -8   8   4       63.27       38.69     36.05 o 
  -6   8   4    20660.90    21387.63   1029.64 o 
  -4   8   4    97983.73    95347.57   2688.82 o 
  -2   8   4     2710.44     3022.32    125.53 o 
   0   8   4      589.61      824.00     44.77 o 
   2   8   4     4213.79     5209.56    117.06 o 
   4   8   4    36311.17    38019.31    610.28 o 
   6   8   4    17549.46    18202.00    363.32 o 
   8   8   4    10736.75    11283.32    522.97 o 
  10   8   4     2822.49     2949.45    257.80 o 
  12   8   4      967.51     1045.26    148.20 o 
  14   8   4       83.01        0.00    117.97 o 
 -19   9   4       11.24      185.05    125.76 o 
 -17   9   4      216.04      191.50    100.60 o 
 -15   9   4      336.87      568.59     79.09 o 
 -13   9   4     4107.04     4685.05    220.85 o 
 -11   9   4    14192.65    14086.09    296.46 o 
  -9   9   4     4483.54     5408.08    140.33 o 
  -7   9   4    12056.55    11179.75    263.61 o 
  -5   9   4     1179.00     1059.44     53.24 o 
  -3   9   4     9242.70     7368.50    222.18 o 
  -1   9   4     4995.80     5644.02    130.22 o 
   1   9   4     2024.81     1902.60     75.71 o 
   3   9   4     8987.24    10677.42    349.90 o 
   5   9   4      145.06      193.33     41.61 o 
   7   9   4      640.14      611.19     69.70 o 
   9   9   4      122.04       83.74     73.48 o 
  11   9   4     2841.73     2596.31    158.00 o 
  13   9   4      113.20        0.00    110.56 o 
  15   9   4      186.26       81.02    194.65 o 
 -18  10   4      853.35      956.34    120.20 o 
 -16  10   4     1204.68     1513.80    123.13 o 
 -14  10   4      651.55      797.64    111.30 o 
 -12  10   4     1803.34     1690.19     92.00 o 
 -10  10   4     7102.75     6745.62    170.09 o 
  -8  10   4     5547.13     5334.05    156.55 o 
  -6  10   4     1068.31     1667.25    170.84 o 
  -4  10   4    25236.34    29184.32    528.00 o 
  -2  10   4    61050.01    64784.29   1312.99 o 
   0  10   4    20943.87    19163.85    362.43 o 
   2  10   4    10821.46    11548.01    414.31 o 
   4  10   4     6208.99     5461.83    200.01 o 
   6  10   4     3768.87     2915.65    173.47 o 
   8  10   4     1066.10      992.33     77.82 o 
  10  10   4     4473.59     4950.15    197.42 o 
  12  10   4     2075.61     1846.46    170.17 o 
  14  10   4       14.44        0.00    183.56 o 
 -19  11   4      106.96      102.60    130.93 o 
 -17  11   4      710.62      854.87    108.53 o 
 -15  11   4     5713.73     4916.32    164.92 o 
 -13  11   4     8038.57     7685.65    200.60 o 
 -11  11   4    29287.04    28710.56    544.13 o 
  -9  11   4    13085.15    13312.18    664.97 o 
  -7  11   4     1915.68     1766.93     87.67 o 
  -5  11   4      638.86      605.75     49.41 o 
  -3  11   4    22646.14    20127.34    374.58 o 
  -1  11   4    63968.77    66631.48   1171.49 o 
   1  11   4    37035.70    39948.89    721.89 o 
   3  11   4    16706.81    17860.00    308.37 o 
   5  11   4    10390.37    10849.17    352.96 o 
   7  11   4     6503.61     6639.22    179.78 o 
   9  11   4     6171.72     7007.21    234.07 o 
  11  11   4     1907.10     1948.12    142.83 o 
  13  11   4     1321.03     1417.95    253.78 o 
  15  11   4     1443.64     1824.49    296.90 o 
 -18  12   4      950.32      851.51    118.88 o 
 -16  12   4     1668.48     1588.90    130.31 o 
 -14  12   4     2637.94     2602.98    120.54 o 
 -12  12   4       75.63       51.96     52.88 o 
 -10  12   4     6519.43     6293.87    423.38 o 
  -8  12   4    12593.69    13372.15   1370.65 o 
  -6  12   4    29380.31    31692.84   1219.52 o 
  -4  12   4     7070.19     7265.59    160.55 o 
  -2  12   4    16261.24    15831.95    359.44 o 
   0  12   4      158.84      217.37     37.02 o 
   2  12   4       24.07      104.29     38.12 o 
   4  12   4      326.80      410.12     49.74 o 
   6  12   4    15597.02    15646.81    363.27 o 
   8  12   4     7580.19     8190.33    212.15 o 
  10  12   4     1098.52     1196.10    156.27 o 
  12  12   4      164.29       29.58    125.60 o 
  14  12   4       18.80        0.00    189.72 o 
 -19  13   4      205.49      297.56    134.01 o 
 -17  13   4       40.73      121.71     88.05 o 
 -15  13   4      571.50      580.68     80.34 o 
 -13  13   4       22.54       42.84     59.25 o 
 -11  13   4       20.20      207.79     62.69 o 
  -9  13   4      273.71      276.95     59.44 o 
  -7  13   4       30.38       84.07     63.52 o 
  -5  13   4     6346.58     5625.86    156.86 o 
  -3  13   4      454.01      376.16     34.48 o 
  -1  13   4       97.84      298.06     65.77 o 
   1  13   4     3687.12     4219.06    148.12 o 
   3  13   4      289.54      414.47     51.49 o 
   5  13   4       93.59      172.84     67.21 o 
   7  13   4      532.50      694.19     91.03 o 
   9  13   4      209.03       89.21    111.73 o 
  11  13   4       62.26        0.00    116.60 o 
  13  13   4        1.08        0.00    199.57 o 
 -18  14   4     1177.97     1113.03    130.72 o 
 -16  14   4      413.18      348.40     92.95 o 
 -14  14   4     5783.66     5363.72    195.28 o 
 -12  14   4        1.21        0.00     60.24 o 
 -10  14   4     7999.06     7354.38    336.60 o 
  -8  14   4    20200.90    19999.53    448.79 o 
  -6  14   4    10810.13    10622.71    259.22 o 
  -4  14   4    12664.76    14163.25    320.23 o 
  -2  14   4      425.33      155.18     45.50 o 
   0  14   4       30.00        0.00     35.21 o 
   2  14   4     1044.86      930.24     64.86 o 
   4  14   4      875.08      754.35     64.91 o 
   6  14   4     9747.11     9471.84    399.14 o 
   8  14   4    11664.67    10500.07    304.24 o 
  10  14   4     2902.51     3103.12    223.87 o 
  12  14   4      374.62      378.30    142.38 o 
  14  14   4      297.95      415.16    227.91 o 
 -17  15   4      573.83      437.59    102.86 o 
 -15  15   4     1678.92     1977.09    216.82 o 
 -13  15   4     5244.87     5710.81    373.81 o 
 -11  15   4    13724.39    13735.95    518.91 o 
  -9  15   4    15391.67    15268.99    518.50 o 
  -7  15   4     7397.00     7289.57    203.09 o 
  -5  15   4     3670.20     3444.57    118.78 o 
  -3  15   4    21096.85    21151.24    474.82 o 
  -1  15   4     9924.88     8597.71    196.87 o 
   1  15   4     8335.27     8203.51    273.99 o 
   3  15   4    19987.22    21441.87    620.75 o 
   5  15   4    12120.64    12452.07    330.00 o 
   7  15   4     1862.31     1992.87    133.85 o 
   9  15   4     4465.80     4761.68    259.94 o 
  11  15   4     4052.98     4025.68    480.45 o 
  13  15   4     3002.25     3816.53    386.83 o 
 -18  16   4      801.70     1016.18    158.06 o 
 -16  16   4     2935.73     3090.07    619.05 o 
 -14  16   4     4166.43     3415.17    161.70 o 
 -12  16   4      991.16      829.76     94.26 o 
 -10  16   4     4737.62     4512.50    256.41 o 
  -8  16   4     3047.84     3485.15    232.58 o 
  -6  16   4     4933.18     5117.11    287.97 o 
  -4  16   4       31.19      177.30     63.43 o 
  -2  16   4     2498.93     2211.85     90.14 o 
   0  16   4     5532.83     4354.49    160.50 o 
   2  16   4     3459.27     3716.27    123.89 o 
   4  16   4     8441.44     9465.05    363.27 o 
   6  16   4      174.29        2.37     77.24 o 
   8  16   4     1522.94     1690.75    137.31 o 
  10  16   4     3823.11     3642.93    244.34 o 
  12  16   4      895.12      802.38    163.80 o 
  14  16   4      274.59       76.38    220.52 o 
 -17  17   4       59.36      219.50    125.58 o 
 -15  17   4      419.18      494.50    120.13 o 
 -13  17   4     4008.29     3684.00    165.58 o 
 -11  17   4     3844.33     3764.43    160.58 o 
  -9  17   4       65.38      109.05     61.73 o 
  -7  17   4     5148.11     4902.65    275.95 o 
  -5  17   4       20.84        2.28     63.11 o 
  -3  17   4     2852.49     2329.22    271.64 o 
  -1  17   4     5497.87     5853.13    210.00 o 
   1  17   4     7639.19     7639.68    223.65 o 
   3  17   4       10.05       44.45     51.85 o 
   5  17   4      148.90      206.32     82.49 o 
   7  17   4      558.77      374.83    101.71 o 
   9  17   4     1488.06     1775.46    146.52 o 
  11  17   4       79.12        0.00    160.15 o 
  13  17   4      355.60      190.95    231.60 o 
 -16  18   4     2342.31     2372.52    188.93 o 
 -14  18   4       53.29       43.16     80.99 o 
 -12  18   4      336.04      269.92     88.43 o 
 -10  18   4      251.54       94.58     97.94 o 
  -8  18   4     3759.80     3407.12    175.45 o 
  -6  18   4    26998.17    26863.82    726.45 o 
  -4  18   4    15811.31    15711.72    456.88 o 
  -2  18   4      195.20      120.63     50.49 o 
   0  18   4     2413.50     2643.42    116.20 o 
   2  18   4      123.46      201.48     58.29 o 
   4  18   4    10857.24    10581.66    417.51 o 
   6  18   4    11706.09    11998.33    339.11 o 
   8  18   4     4719.14     5493.31    223.92 o 
  10  18   4     4691.99     5263.11    285.24 o 
  12  18   4     1385.36     1407.46    205.12 o 
 -17  19   4      219.48      146.60    182.33 o 
 -15  19   4     2136.69     1695.14    234.07 o 
 -13  19   4     5936.61     6390.30    609.19 o 
 -11  19   4     6043.82     6744.28    455.82 o 
  -9  19   4     1629.77     1578.60    141.54 o 
  -7  19   4     2759.95     3005.29    167.69 o 
  -5  19   4      192.06        0.00     72.92 o 
  -3  19   4     1768.11     1662.81    128.89 o 
  -1  19   4    11772.58    11987.14    302.46 o 
   1  19   4    15951.47    15731.22    484.17 o 
   3  19   4     7759.06     7946.34    208.21 o 
   5  19   4      922.40      943.83    146.97 o 
   7  19   4      263.39      129.11    114.46 o 
   9  19   4       90.40        0.00     99.51 o 
  11  19   4      554.18      542.97    157.80 o 
  13  19   4     1187.99     1202.37    282.11 o 
 -16  20   4        6.83       97.32    166.31 o 
 -14  20   4      536.75      699.74    189.72 o 
 -12  20   4     1283.37     1133.60    143.53 o 
 -10  20   4      840.17      615.87    116.73 o 
  -8  20   4     1289.03     1267.51    129.48 o 
  -6  20   4      517.50      446.26    102.87 o 
  -4  20   4     1596.91     1332.42    120.13 o 
  -2  20   4      604.93      647.57     76.97 o 
   0  20   4       39.69        0.00     51.88 o 
   2  20   4     3474.27     3503.29    134.80 o 
   4  20   4      416.86      246.07     95.89 o 
   6  20   4     2138.18     2271.56    151.69 o 
   8  20   4     2273.84     2581.13    169.43 o 
  10  20   4       76.30       11.48    134.48 o 
  12  20   4      936.36      969.33    214.97 o 
 -15  21   4     2517.31     2467.56    283.34 o 
 -13  21   4     1145.92     1386.85    250.70 o 
 -11  21   4     1179.37     1190.26    141.05 o 
  -9  21   4     6160.44     6064.48    344.33 o 
  -7  21   4       27.09        0.00    214.36 o 
  -5  21   4      500.53      570.56    104.03 o 
  -3  21   4      747.20      564.78     79.60 o 
  -1  21   4     3532.73     3242.71    141.20 o 
   1  21   4     9301.26     9272.12    231.13 o 
   3  21   4     8285.65     8640.23    295.17 o 
   5  21   4     2236.62     1925.87    143.07 o 
   7  21   4      121.26        0.00    105.06 o 
   9  21   4      363.88      169.42    119.49 o 
  11  21   4       82.00       66.96    145.05 o 
 -14  22   4      293.09      316.61    177.40 o 
 -12  22   4      154.03       62.71    110.37 o 
 -10  22   4     1058.65      858.86    127.04 o 
  -8  22   4    13429.88    12638.45    936.88 o 
  -6  22   4    23309.66    24207.03    683.58 o 
  -4  22   4    14408.94    13841.46    433.03 o 
  -2  22   4     5016.82     5117.00    222.82 o 
   0  22   4       73.78        0.00     68.10 o 
   2  22   4        4.23        0.00     65.06 o 
   4  22   4      218.18       39.09     97.65 o 
   6  22   4     5264.37     5553.50    229.98 o 
   8  22   4     6502.55     7407.75    271.85 o 
  10  22   4     1561.46     1747.29    203.79 o 
 -15  23   4       40.01      134.28    168.77 o 
 -13  23   4     1942.52     2236.81    506.32 o 
 -11  23   4     6928.22     8071.82    856.81 o 
  -9  23   4      944.65     1062.55    258.09 o 
  -7  23   4        0.84        0.00     91.02 o 
  -5  23   4     3312.57     3174.55    188.52 o 
  -3  23   4       84.93       27.64     72.65 o 
  -1  23   4    11625.70    11989.29    320.04 o 
   1  23   4    11872.80    11929.50    384.57 o 
   3  23   4     4355.71     4717.63    169.46 o 
   5  23   4      627.67      477.09    118.07 o 
   7  23   4      102.92        0.00    103.73 o 
   9  23   4      869.05      677.42    140.80 o 
  11  23   4     1165.57     1281.59    199.28 o 
 -14  24   4       25.84        0.00    157.69 o 
 -12  24   4      522.04      532.28    134.41 o 
 -10  24   4      671.79      740.57    136.76 o 
  -8  24   4       63.36      347.84    115.80 o 
  -6  24   4       55.97      206.05    109.99 o 
  -4  24   4       53.45       30.82     76.88 o 
  -2  24   4     2183.67     2158.15    161.20 o 
   0  24   4      109.03        0.00     80.47 o 
   2  24   4      526.61      277.92     93.54 o 
   4  24   4      491.93      309.21    131.95 o 
   6  24   4      316.08      309.57    117.83 o 
   8  24   4      131.60        0.00    112.05 o 
  10  24   4      103.38        0.00    259.94 o 
 -13  25   4     2251.79     1960.00    264.87 o 
 -11  25   4     2989.98     3107.25    209.94 o 
  -9  25   4     1833.12     1792.24    171.55 o 
  -7  25   4       28.46        0.00    103.31 o 
  -5  25   4       85.27        0.00    162.62 o 
  -3  25   4     5907.20     5938.15    260.12 o 
  -1  25   4     5669.47     6298.56    303.36 o 
   1  25   4     2740.32     3017.81    159.33 o 
   3  25   4     1208.19     1066.67    117.48 o 
   5  25   4     4377.56     4393.88    338.17 o 
   7  25   4      358.98      159.70    154.84 o 
   9  25   4      307.47        7.06    122.52 o 
 -12  26   4      125.80       76.37    124.11 o 
 -10  26   4     1182.43     1004.75    155.06 o 
  -8  26   4     4219.69     4660.09    413.31 o 
  -6  26   4     5446.99     5158.46    254.36 o 
  -4  26   4     6982.70     6956.18    292.14 o 
  -2  26   4    11649.98    11682.14    326.13 o 
   0  26   4     1136.02     1013.69    116.39 o 
   2  26   4      407.94      362.54    102.51 o 
   4  26   4     2042.34     2018.37    194.92 o 
   6  26   4     3169.97     3654.38    253.74 o 
   8  26   4     2163.61     2637.13    237.62 o 
 -11  27   4      382.09      355.66    241.46 o 
  -9  27   4     2441.64     2632.01    520.49 o 
  -7  27   4      428.97      722.92    195.26 o 
  -5  27   4       97.55        0.00    111.06 o 
  -3  27   4     1598.67     1511.54    163.19 o 
  -1  27   4        5.68        0.00    107.75 o 
   1  27   4     1519.89     1628.97    163.82 o 
   3  27   4     2879.20     3042.08    219.01 o 
   5  27   4      350.52      138.31    147.01 o 
   7  27   4       10.32        0.00    136.73 o 
 -10  28   4      210.71       78.31    126.17 o 
  -8  28   4      428.34      367.61    130.66 o 
  -6  28   4       43.23       64.98    116.29 o 
  -4  28   4      253.04      324.20    129.37 o 
  -2  28   4        2.19        0.00    111.87 o 
   0  28   4        1.16        0.00    114.71 o 
   2  28   4      149.85      162.49    116.29 o 
   4  28   4      110.24        0.00    174.93 o 
   6  28   4      180.09      325.23    221.75 o 
  -9  29   4     1274.28     1347.06    175.51 o 
  -7  29   4      255.28       28.37    122.28 o 
  -5  29   4      124.86        0.00    122.33 o 
  -3  29   4     2096.74     2175.06    230.99 o 
  -1  29   4     1498.60      961.96    152.38 o 
   1  29   4     3443.20     3370.73    280.88 o 
   3  29   4     3874.05     4266.18    362.19 o 
   5  29   4     1081.61     1206.06    266.10 o 
  -8  30   4     1779.17     1781.54    193.82 o 
  -6  30   4     2114.32     1829.90    189.81 o 
  -4  30   4     1468.69     1294.98    171.16 o 
  -2  30   4     1653.17     1815.13    181.62 o 
   0  30   4      387.36      540.18    141.60 o 
   2  30   4      170.89        0.00    184.79 o 
   4  30   4     1699.67     1676.66    278.42 o 
  -7  31   4       81.08        0.00    137.67 o 
  -5  31   4       87.54        3.15    130.59 o 
  -3  31   4      151.36      176.20    134.11 o 
  -1  31   4      126.33      173.06    133.66 o 
   1  31   4      203.71      115.65    130.24 o 
   3  31   4        3.99        0.00    181.09 o 
  -4  32   4      546.34      498.98    156.79 o 
  -2  32   4        1.55        0.00    131.08 o 
   0  32   4      273.73      214.57    142.41 o 
 -19   1   5      624.53      437.34    131.50 o 
 -17   1   5     2819.69     2578.20    130.60 o 
 -15   1   5    23250.18    22673.81    538.07 o 
 -13   1   5     2858.38     2782.08    172.48 o 
 -11   1   5     5202.76     5556.39    431.20 o 
  -9   1   5    13548.26    13240.12    268.19 o 
  -7   1   5     3497.23     3046.84     86.06 o 
  -5   1   5    15720.59    13556.20    379.44 o 
  -3   1   5    53641.21    53970.82   1301.69 o 
  -1   1   5     2016.99     1873.27     80.87 o 
   1   1   5    69690.98    63987.72   1407.73 o 
   3   1   5    21599.86    24143.92   1113.05 o 
   5   1   5     3173.64     3388.74    218.72 o 
   7   1   5      484.85      513.62    126.04 o 
   9   1   5      206.15      123.39     62.70 o 
  11   1   5     4443.56     4947.16    176.91 o 
  13   1   5     2910.38     2791.91    207.59 o 
  15   1   5      125.36       57.26    138.21 o 
 -20   2   5     1399.23     1442.31    174.06 o 
 -18   2   5     2813.59     2759.86    138.40 o 
 -16   2   5     7098.78     6937.72    303.56 o 
 -14   2   5      267.90      256.43     60.74 o 
 -12   2   5     6163.39     5279.85    172.48 o 
 -10   2   5    23542.02    21662.27   1143.48 o 
  -8   2   5    43407.22    49586.08   1330.05 o 
  -6   2   5    56073.43    58517.07   1024.81 o 
  -4   2   5    26465.19    22199.49   1316.52 o 
  -2   2   5    12965.88    15704.65    399.03 o 
   0   2   5       71.21      202.68     28.03 o 
   2   2   5    10624.69    10764.07    215.38 o 
   4   2   5    31188.24    30464.18   1021.74 o 
   6   2   5    14399.78    12576.88    318.66 o 
   8   2   5     8522.71     7919.42    238.65 o 
  10   2   5    18174.68    18260.40    401.03 o 
  12   2   5      122.60       64.63    117.05 o 
  14   2   5      632.69      487.36    205.12 o 
 -19   3   5     2009.71     1644.23    176.60 o 
 -17   3   5      153.65      113.80     68.79 o 
 -15   3   5       69.10      224.72    133.00 o 
 -13   3   5     7718.33     8259.36    324.51 o 
 -11   3   5    15762.95    15137.96    927.48 o 
  -9   3   5     2308.38     2182.04    163.23 o 
  -7   3   5     5822.18     4561.60    108.68 o 
  -5   3   5     8126.94     7304.16    277.60 o 
  -3   3   5    74520.11    84512.16   2097.40 o 
  -1   3   5      383.13      549.58     39.68 o 
   1   3   5    35470.75    33289.10    598.71 o 
   3   3   5    31377.28    31658.19    578.75 o 
   5   3   5     5481.03     5845.65    144.33 o 
   7   3   5     3124.11     3386.38    147.70 o 
   9   3   5     1385.60     1816.76    124.98 o 
  11   3   5      698.94      833.83    112.29 o 
  13   3   5       65.72       66.36    119.74 o 
  15   3   5      634.40      799.75    237.76 o 
 -20   4   5      295.00      490.12    142.58 o 
 -18   4   5      232.11      329.58     94.07 o 
 -16   4   5      292.34      186.86     70.91 o 
 -14   4   5       26.67        0.00     49.17 o 
 -12   4   5      156.82      159.06     48.26 o 
 -10   4   5     5973.20     7070.76    171.87 o 
  -8   4   5    11479.79    11211.27    274.01 o 
  -6   4   5     3421.46     2886.56    697.89 o 
  -4   4   5     3097.45     2188.50    294.30 o 
  -2   4   5     1657.39     2490.43    426.39 o 
   0   4   5    34541.32    31443.63    499.44 o 
   2   4   5      995.80      763.67     44.73 o 
   4   4   5     5134.22     4478.43    167.32 o 
   6   4   5     9893.16     9846.08    418.89 o 
   8   4   5        0.86        0.00     59.33 o 
  10   4   5     2189.00     1897.28    145.79 o 
  12   4   5      223.14      177.79    118.04 o 
  14   4   5      109.54      173.45    130.58 o 
 -19   5   5      764.90      747.16    113.86 o 
 -17   5   5     2121.51     2163.27    120.80 o 
 -15   5   5     1817.59     1786.08    105.49 o 
 -13   5   5    13863.54    14101.96    303.89 o 
 -11   5   5    26831.04    26039.12    494.32 o 
  -9   5   5     1431.98     1812.65    113.45 o 
  -7   5   5      756.22      898.85     46.66 o 
  -5   5   5      679.16     1351.24     53.34 o 
  -3   5   5    31021.60    27755.18   1856.68 o 
  -1   5   5    65316.70    65919.07   1026.19 o 
   1   5   5    20569.06    21795.71    490.71 o 
   3   5   5     4603.79     3756.78    104.17 o 
   5   5   5     3485.26     2954.82    100.11 o 
   7   5   5      495.87      727.64     83.41 o 
   9   5   5     8153.52     7942.37    250.26 o 
  11   5   5     4950.19     4988.82    209.50 o 
  13   5   5     2132.59     2466.92    346.79 o 
  15   5   5     1934.75     2238.19    214.86 o 
 -20   6   5     3120.68     3280.18    236.90 o 
 -18   6   5      349.48      252.66     93.56 o 
 -16   6   5      391.25      335.22     74.33 o 
 -14   6   5     2171.98     2226.47    120.02 o 
 -12   6   5      895.62      719.47     64.10 o 
 -10   6   5    26164.94    27127.58    615.95 o 
  -8   6   5    30285.95    30378.49   1506.08 o 
  -6   6   5    41355.98    45015.44   2083.09 o 
  -4   6   5    33374.74    37361.82   1078.96 o 
  -2   6   5    14233.80    13835.51    259.30 o 
   0   6   5     8110.83     7524.29    138.23 o 
   2   6   5     8486.25     8105.82    150.26 o 
   4   6   5    12237.79    11762.44    245.46 o 
   6   6   5    28687.12    30022.33    585.54 o 
   8   6   5     5243.20     5301.16    266.89 o 
  10   6   5        8.05        0.00    137.03 o 
  12   6   5      111.65       81.70    148.45 o 
  14   6   5       15.03        0.00    123.91 o 
 -19   7   5      182.99       80.16     91.68 o 
 -17   7   5      484.98      576.83     85.45 o 
 -15   7   5      728.47      830.06     81.82 o 
 -13   7   5      170.22      129.86     53.95 o 
 -11   7   5     1850.26     2252.33     99.93 o 
  -9   7   5     2111.49     2511.73     90.33 o 
  -7   7   5     6124.57     5742.05    184.39 o 
  -5   7   5     1804.14     1840.23     81.54 o 
  -3   7   5    14767.32    13336.08    773.45 o 
  -1   7   5    24044.50    23172.60   1162.37 o 
   1   7   5     1042.18      961.46    112.42 o 
   3   7   5       25.81       52.34     25.81 o 
   5   7   5      441.38      546.58     78.42 o 
   7   7   5      134.45       23.84     62.18 o 
   9   7   5       67.46       80.45     79.99 o 
  11   7   5     1927.64     2014.53    148.01 o 
  13   7   5      465.33      363.77    129.94 o 
  15   7   5       40.22      129.13    144.22 o 
 -20   8   5      752.23      707.73    287.66 o 
 -18   8   5      142.20       70.73     85.83 o 
 -16   8   5       38.34       44.25     67.71 o 
 -14   8   5     1903.12     1781.95    100.26 o 
 -12   8   5     1261.53     1300.84     78.90 o 
 -10   8   5     2579.49     2195.68     99.58 o 
  -8   8   5    13971.92    14760.85    494.75 o 
  -6   8   5    32245.15    33954.55    954.16 o 
  -4   8   5    46452.85    43998.52    976.02 o 
  -2   8   5     2539.79     2715.29     94.35 o 
   0   8   5    10528.72     9089.19    164.68 o 
   2   8   5     3690.61     3331.69     82.99 o 
   4   8   5      738.28      874.27     66.03 o 
   6   8   5    10379.64    11462.69    253.64 o 
   8   8   5     7797.95     8125.35    249.08 o 
  10   8   5      740.85      461.11    101.48 o 
  12   8   5       23.50        0.00    104.11 o 
  14   8   5       63.80        0.00    121.27 o 
 -19   9   5      391.00      267.26     99.61 o 
 -17   9   5     4319.06     4176.06    187.13 o 
 -15   9   5    10554.52     9671.34    243.33 o 
 -13   9   5    14348.85    13788.03    424.26 o 
 -11   9   5    11891.56    12844.74    276.29 o 
  -9   9   5     6014.71     6332.05    180.41 o 
  -7   9   5     2457.61     3102.11    108.57 o 
  -5   9   5      237.70      165.06     29.68 o 
  -3   9   5    47272.71    49683.32   1267.00 o 
  -1   9   5   123267.28   128075.52   2215.95 o 
   1   9   5    21109.75    21586.87    357.87 o 
   3   9   5     3071.17     2710.94    116.10 o 
   5   9   5     4013.10     3386.63    113.94 o 
   7   9   5        7.42        0.00     82.70 o 
   9   9   5     3494.82     3256.43    163.50 o 
  11   9   5     4261.53     4332.22    196.40 o 
  13   9   5     1547.64     1668.04    268.56 o 
 -20  10   5      708.17      799.52    230.37 o 
 -18  10   5     2232.36     2221.72    151.23 o 
 -16  10   5     1866.74     1648.10    108.33 o 
 -14  10   5       14.78        0.00     56.46 o 
 -12  10   5      574.08      610.59     67.51 o 
 -10  10   5     5413.55     4813.46    184.60 o 
  -8  10   5    51783.36    52013.46   2746.30 o 
  -6  10   5    27708.53    26521.86    778.06 o 
  -4  10   5      502.49      795.11     73.82 o 
  -2  10   5    10875.67    12602.30    500.97 o 
   0  10   5     9785.32     8945.89    191.84 o 
   2  10   5     5166.64     5222.52    114.11 o 
   4  10   5    20276.88    19075.30    745.02 o 
   6  10   5    13750.75    14124.95    303.59 o 
   8  10   5      245.84      238.67     80.31 o 
  10  10   5     2877.54     2733.34    258.35 o 
  12  10   5      650.89      277.18    206.96 o 
  14  10   5      150.91      121.96    209.43 o 
 -19  11   5      107.89      190.14    103.27 o 
 -17  11   5      200.52      283.19     90.28 o 
 -15  11   5     1614.62     1636.67    184.04 o 
 -13  11   5      347.69      468.10     66.59 o 
 -11  11   5     1317.92     1747.45    107.28 o 
  -9  11   5       35.34       66.79     47.00 o 
  -7  11   5      103.21       88.83     41.25 o 
  -5  11   5      223.27      128.44     29.51 o 
  -3  11   5     1343.68     1726.48    195.84 o 
  -1  11   5     5625.97     7004.62    224.93 o 
   1  11   5     2244.88     1597.07    107.60 o 
   3  11   5       45.27       73.98     31.77 o 
   5  11   5      276.97      225.47     52.36 o 
   7  11   5        4.12        0.00     54.49 o 
   9  11   5      483.64      441.96    129.48 o 
  11  11   5      650.12      413.69    143.30 o 
  13  11   5        6.70        0.00    199.57 o 
 -18  12   5     3685.54     3730.61    188.93 o 
 -16  12   5      216.52      211.22     74.28 o 
 -14  12   5       39.05       31.57     64.20 o 
 -12  12   5     5313.30     4961.55    175.40 o 
 -10  12   5      283.46      290.83     60.50 o 
  -8  12   5    16592.48    17621.12    399.82 o 
  -6  12   5    19735.57    21081.89    456.05 o 
  -4  12   5    11966.22    12141.87    242.65 o 
  -2  12   5    18401.00    16663.29    378.66 o 
   0  12   5      229.47      244.66     36.40 o 
   2  12   5    11626.52    11217.55    239.69 o 
   4  12   5    19897.91    18630.81    441.90 o 
   6  12   5     3572.44     3448.22    185.83 o 
   8  12   5     3138.64     3270.71    214.90 o 
  10  12   5     3601.23     3962.19    244.74 o 
  12  12   5       73.10        0.00    164.46 o 
  14  12   5      240.23      423.78    227.91 o 
 -19  13   5      199.09       92.18    101.03 o 
 -17  13   5     2023.50     2053.56    145.44 o 
 -15  13   5     7112.09     6806.77    308.29 o 
 -13  13   5    14124.85    13458.46    382.51 o 
 -11  13   5    23557.94    24091.11    619.78 o 
  -9  13   5    11013.52    10579.63    270.57 o 
  -7  13   5      423.52      333.58     52.34 o 
  -5  13   5    40997.00    41010.48    738.58 o 
  -3  13   5    14613.86    14218.95    334.91 o 
  -1  13   5       33.58       12.37     38.04 o 
   1  13   5    49535.51    53365.40    957.77 o 
   3  13   5    43829.39    46598.38   1194.93 o 
   5  13   5      549.45      452.18     81.38 o 
   7  13   5     1331.30     1349.52    117.19 o 
   9  13   5     2591.02     2565.58    203.96 o 
  11  13   5     1528.67     1731.39    364.04 o 
  13  13   5     3197.59     3459.27    360.96 o 
 -18  14   5     1609.24     1623.71    141.03 o 
 -16  14   5      692.45      589.77    103.00 o 
 -14  14   5      418.35      397.07     87.92 o 
 -12  14   5     3333.08     3531.04    412.69 o 
 -10  14   5     4569.99     4244.40    205.49 o 
  -8  14   5     3397.86     3419.04    281.56 o 
  -6  14   5     3186.65     2922.10    620.89 o 
  -4  14   5    22620.42    21057.74    696.52 o 
  -2  14   5     4323.74     4057.53    118.30 o 
   0  14   5     2410.21     2198.54     90.11 o 
   2  14   5     4540.45     4115.14    127.76 o 
   4  14   5      180.27      351.43     95.90 o 
   6  14   5     4932.08     5133.16    194.85 o 
   8  14   5     7297.40     7997.08    413.31 o 
  10  14   5     1853.01     1938.23    196.00 o 
  12  14   5      137.39        0.00    137.90 o 
 -17  15   5      353.87      385.63    197.73 o 
 -15  15   5      615.71      609.80     98.36 o 
 -13  15   5       24.95      277.83     79.42 o 
 -11  15   5      481.19      873.14    134.08 o 
  -9  15   5       77.96       35.63     51.52 o 
  -7  15   5      135.62       14.49     61.41 o 
  -5  15   5     3350.52     3418.68    161.57 o 
  -3  15   5      434.82      558.92     64.92 o 
  -1  15   5     1604.78     1996.11    189.73 o 
   1  15   5     5118.01     5523.16    226.36 o 
   3  15   5     4418.19     4397.15    207.33 o 
   5  15   5     4312.79     4364.71    179.34 o 
   7  15   5      196.63       44.20     88.09 o 
   9  15   5      324.70       97.78    134.89 o 
  11  15   5       19.58        0.00    137.43 o 
  13  15   5      472.08      386.83    226.68 o 
 -18  16   5     1085.90      996.53    149.82 o 
 -16  16   5     1043.77      836.05    136.45 o 
 -14  16   5       13.90        0.00     80.15 o 
 -12  16   5     1893.47     1689.85    132.20 o 
 -10  16   5     7477.27     7032.31    212.95 o 
  -8  16   5    11329.71    10448.01    340.60 o 
  -6  16   5    19950.58    19727.08    562.99 o 
  -4  16   5    11078.81    11036.19    283.33 o 
  -2  16   5     1324.84     1516.03     79.39 o 
   0  16   5      531.23      379.90     56.12 o 
   2  16   5     3299.12     3303.87    161.46 o 
   4  16   5     1352.84     1422.52    113.01 o 
   6  16   5     6612.33     6558.49    230.08 o 
   8  16   5    10645.54    11204.18    420.72 o 
  10  16   5     1545.76     1620.78    198.52 o 
  12  16   5       22.67        0.00    139.62 o 
 -17  17   5     1061.68     1070.34    151.92 o 
 -15  17   5     3578.58     3653.65    311.06 o 
 -13  17   5     8733.29     8908.60    733.62 o 
 -11  17   5     8780.96     8128.71    410.23 o 
  -9  17   5        7.88        0.00     62.07 o 
  -7  17   5     2087.36     2278.25    153.38 o 
  -5  17   5     1206.57     1058.08    104.49 o 
  -3  17   5    13237.13    12264.46    558.53 o 
  -1  17   5    28426.29    28895.47    550.59 o 
   1  17   5     9300.36     8807.90    214.32 o 
   3  17   5     1553.08     1904.62    147.79 o 
   5  17   5     1199.11     1299.82    146.61 o 
   7  17   5        8.48        0.00     91.80 o 
   9  17   5     5819.78     5885.18    302.09 o 
  11  17   5     2416.94     2921.74    324.61 o 
 -16  18   5      126.44        0.00    140.44 o 
 -14  18   5      441.79      613.25    123.24 o 
 -12  18   5        9.53      135.57    140.44 o 
 -10  18   5      671.48      688.59    217.44 o 
  -8  18   5        3.50      439.22     89.90 o 
  -6  18   5     2058.53     2228.89    373.28 o 
  -4  18   5     5772.58     5764.23    224.10 o 
  -2  18   5     3207.21     2628.97    108.30 o 
   0  18   5       83.48        5.56     52.25 o 
   2  18   5     4753.85     5046.76    179.59 o 
   4  18   5     1202.62     1186.61    115.38 o 
   6  18   5      895.30      664.03    113.16 o 
   8  18   5        6.37      112.10    107.59 o 
  10  18   5      212.49      164.51    150.30 o 
  12  18   5       17.65        0.00    147.16 o 
 -17  19   5      257.77      455.81    189.72 o 
 -15  19   5      837.31      889.09    136.08 o 
 -13  19   5     3041.34     3055.35    222.36 o 
 -11  19   5      809.89      724.47    117.56 o 
  -9  19   5       66.63       72.24     86.12 o 
  -7  19   5     2754.38     2332.71    154.99 o 
  -5  19   5       86.74      140.88     80.66 o 
  -3  19   5     8771.55     8540.94    307.51 o 
  -1  19   5    11011.93    10742.63    279.52 o 
   1  19   5      230.65      166.37     61.85 o 
   3  19   5      101.56       46.41     80.53 o 
   5  19   5     3850.66     4330.86    194.81 o 
   7  19   5     2926.68     3243.28    183.88 o 
   9  19   5       33.25        0.00    130.32 o 
  11  19   5     1964.86     1942.59    213.82 o 
 -16  20   5      327.85      359.72    170.01 o 
 -14  20   5        3.12       10.55    101.89 o 
 -12  20   5     1057.96      880.54    130.59 o 
 -10  20   5     7356.79     7714.52    302.27 o 
  -8  20   5    23270.12    23783.93    674.45 o 
  -6  20   5     9188.33     9326.86    322.64 o 
  -4  20   5     6495.41     6526.16    253.27 o 
  -2  20   5      826.43      818.36     75.96 o 
   0  20   5      287.28      247.95     66.24 o 
   2  20   5       17.11        0.00     60.01 o 
   4  20   5     6241.70     6840.25    405.49 o 
   6  20   5    20715.70    22902.19    567.26 o 
   8  20   5     3313.82     3542.65    194.86 o 
  10  20   5      104.56        0.00    179.86 o 
 -15  21   5     2818.64     2541.48    280.88 o 
 -13  21   5     3661.20     3660.42    356.03 o 
 -11  21   5     2646.54     2772.56    387.44 o 
  -9  21   5     4230.52     3876.85    213.23 o 
  -7  21   5        0.48        7.15     91.42 o 
  -5  21   5     2425.24     2066.91    261.17 o 
  -3  21   5     5635.21     5567.20    204.73 o 
  -1  21   5    13440.58    13139.16    296.56 o 
   1  21   5    13070.99    13421.79    305.63 o 
   3  21   5     2473.47     2498.63    152.38 o 
   5  21   5      565.73      611.02    120.74 o 
   7  21   5       71.36        0.00    102.85 o 
   9  21   5      320.15      364.70    158.48 o 
  11  21   5     1741.78     1974.51    225.88 o 
 -16  22   5      218.96      289.50    178.63 o 
 -14  22   5      450.11      264.25    125.44 o 
 -12  22   5       32.21       52.36    169.39 o 
 -10  22   5      539.38      498.87    120.53 o 
  -8  22   5     2174.58     2675.71    600.57 o 
  -6  22   5      938.68      981.94    124.53 o 
  -4  22   5       16.06       44.47     88.84 o 
  -2  22   5        0.02        0.00     68.86 o 
   0  22   5     2412.04     2322.20    122.35 o 
   2  22   5      573.52      465.38     84.59 o 
   4  22   5      308.88      628.81    118.11 o 
   6  22   5       90.31       59.89    105.23 o 
   8  22   5      202.95        0.00    114.23 o 
  10  22   5       28.73       48.29    210.66 o 
 -15  23   5     1581.91     1642.17    255.01 o 
 -13  23   5      949.35      908.66    149.39 o 
 -11  23   5     1633.70     1852.65    173.25 o 
  -9  23   5        1.28        4.25    102.29 o 
  -7  23   5      353.60      256.40    112.79 o 
  -5  23   5      536.13      424.09    115.36 o 
  -3  23   5     2291.30     2218.87    130.85 o 
  -1  23   5     2948.47     2760.11    164.79 o 
   1  23   5    13153.38    13839.44    351.92 o 
   3  23   5     6891.94     7284.68    414.13 o 
   5  23   5        3.08        0.00    103.05 o 
   7  23   5      187.87       65.45    115.20 o 
   9  23   5       38.26        0.00    160.15 o 
 -14  24   5      445.36      278.06    125.49 o 
 -12  24   5      615.23      343.36    175.55 o 
 -10  24   5     1444.31     1268.52    155.49 o 
  -8  24   5     6501.18     6785.97    287.89 o 
  -6  24   5    14709.87    14430.51    880.22 o 
  -4  24   5     6599.01     6448.08    219.99 o 
  -2  24   5     2868.49     2764.76    149.83 o 
   0  24   5     1783.75     1500.17    124.45 o 
   2  24   5     3096.85     3304.82    178.52 o 
   4  24   5     9353.90     9751.92    325.78 o 
   6  24   5     3427.76     3924.74    213.96 o 
   8  24   5     1599.50     1720.81    169.00 o 
 -13  25   5      700.68      579.26    148.45 o 
 -11  25   5     2120.09     2117.00    502.01 o 
  -9  25   5     1628.53     1517.10    185.41 o 
  -7  25   5      105.64      172.44    114.11 o 
  -5  25   5      193.78      151.53    113.24 o 
  -3  25   5     4199.68     4843.55    248.46 o 
  -1  25   5     7821.57     7791.04    253.24 o 
   1  25   5     4464.52     4552.06    190.82 o 
   3  25   5     1490.33     1368.08    197.30 o 
   5  25   5        1.39       59.94    113.85 o 
   7  25   5       61.00        0.84    120.52 o 
   9  25   5      327.59       29.83    154.83 o 
 -12  26   5       78.47        0.00    122.74 o 
 -10  26   5       22.76      131.61    142.90 o 
  -8  26   5        1.61       62.20    115.30 o 
  -6  26   5       38.05       71.77    111.88 o 
  -4  26   5        0.47        0.00     82.11 o 
  -2  26   5       34.00        0.00     88.68 o 
   0  26   5       64.19       74.43     92.65 o 
   2  26   5      227.82      187.29    127.73 o 
   4  26   5       37.59        0.00    131.20 o 
   6  26   5      163.56        0.00    117.35 o 
   8  26   5      176.93      217.07    134.50 o 
 -11  27   5      366.27      292.89    131.50 o 
  -9  27   5     1128.23     1134.35    160.51 o 
  -7  27   5       12.68        0.00    116.27 o 
  -5  27   5     2943.78     2904.27    392.37 o 
  -3  27   5     4078.48     4030.33    183.36 o 
  -1  27   5     1642.06     1720.88    137.93 o 
   1  27   5     4157.00     4747.83    252.92 o 
   3  27   5     2501.07     2678.22    213.29 o 
   5  27   5        3.93        0.00    139.17 o 
   7  27   5      187.38        0.00    156.05 o 
 -10  28   5     2198.69     2119.78    390.52 o 
  -8  28   5     1993.28     1677.58    181.62 o 
  -6  28   5     4757.88     5128.18    264.35 o 
  -4  28   5     4004.71     4294.84    242.05 o 
  -2  28   5      825.13      765.09    145.75 o 
   0  28   5     1652.32     1738.71    140.91 o 
   2  28   5     1147.08      955.18    164.69 o 
   4  28   5     2106.68     2339.98    217.73 o 
   6  28   5     2132.78     2618.45    240.62 o 
  -9  29   5        2.68        0.00    118.79 o 
  -7  29   5      187.62       84.80    129.76 o 
  -5  29   5        7.21        0.00    112.75 o 
  -3  29   5      785.81      691.88    148.97 o 
  -1  29   5      600.58      640.33    144.94 o 
   1  29   5      971.80     1235.63    245.15 o 
   3  29   5      331.33      335.09    213.12 o 
   5  29   5       26.15        0.00    202.04 o 
  -8  30   5     1060.08      986.92    171.57 o 
  -6  30   5      126.28       42.18    141.67 o 
  -4  30   5      289.73      182.04    136.60 o 
  -2  30   5      240.82      191.91    132.82 o 
   0  30   5       55.09       81.94    122.95 o 
   2  30   5        7.90      230.37    205.73 o 
   4  30   5      169.29        0.00    198.34 o 
  -7  31   5      184.12       98.66    142.79 o 
  -5  31   5      246.56       27.39    135.20 o 
  -3  31   5     1946.09     1918.10    196.40 o 
  -1  31   5     4890.94     5185.36    277.00 o 
   1  31   5     1737.32     1924.28    284.58 o 
  -4  32   5     1079.08      843.87    251.31 o 
  -2  32   5       66.49       12.32    199.57 o 
   0  32   5       14.23        0.00    179.86 o 
 -20   0   6     2944.66     2765.69    305.52 o 
 -18   0   6      534.68      454.14    120.25 o 
 -16   0   6       10.87      168.21    101.36 o 
 -14   0   6       32.10        0.00    107.18 o 
 -12   0   6    18124.97    15867.40    851.27 o 
 -10   0   6    42083.41    42689.87   1086.57 o 
  -8   0   6    52302.95    53414.92   1329.09 o 
  -6   0   6    48043.51    37540.68   1320.63 o 
  -4   0   6   105264.14   111647.58   3768.48 o 
  -2   0   6     3921.04     5569.57    234.07 o 
   0   0   6     5722.92     6351.09    183.79 o 
   2   0   6     2012.03     1998.19    161.38 o 
   4   0   6    51893.07    47944.34   1732.10 o 
   6   0   6    47640.25    41559.24   1538.68 o 
   8   0   6     5337.29     5676.30    247.39 o 
  10   0   6     1112.42     1134.84    148.02 o 
  12   0   6      345.10        0.00    178.63 o 
  14   0   6       19.48      101.02    198.34 o 
 -19   1   6      175.92      106.58     78.76 o 
 -17   1   6     2438.30     2669.41    136.15 o 
 -15   1   6     9912.54     9506.02    280.49 o 
 -13   1   6    12473.04    12507.71    989.89 o 
 -11   1   6     2943.38     2578.75    114.16 o 
  -9   1   6      329.45      209.57     41.10 o 
  -7   1   6     2812.79     1864.38     94.77 o 
  -5   1   6     2025.95     3530.99    132.41 o 
  -3   1   6   164968.36   170307.22   4037.67 o 
  -1   1   6    43701.64    36659.12    639.00 o 
   1   1   6    16930.07    19268.13    407.69 o 
   3   1   6     1300.12     1173.36    123.81 o 
   5   1   6      691.75      695.75     74.14 o 
   7   1   6     3738.68     3934.61    304.93 o 
   9   1   6       24.74        0.00     68.05 o 
  11   1   6      736.59      670.70     95.06 o 
  13   1   6     1591.66     1405.98    191.57 o 
 -20   2   6        3.22      238.03    130.21 o 
 -18   2   6       50.08       78.51     71.94 o 
 -16   2   6     3549.34     3538.58    169.13 o 
 -14   2   6     3114.67     3190.13    151.68 o 
 -12   2   6     8673.69     9521.96    231.59 o 
 -10   2   6     4040.24     4886.33    373.77 o 
  -8   2   6      545.04     1167.18    259.79 o 
  -6   2   6       45.65      575.43     59.55 o 
  -4   2   6    18856.19    23069.49   1436.43 o 
  -2   2   6     6119.99     8047.04    236.64 o 
   0   2   6     2815.31     1842.99     70.31 o 
   2   2   6      360.98      258.94     68.10 o 
   4   2   6       99.71      416.76    109.85 o 
   6   2   6     1242.17     1187.52    213.12 o 
   8   2   6      531.32      479.75    133.15 o 
  10   2   6     1790.25     2315.20    180.54 o 
  12   2   6      116.32        0.00    118.32 o 
  14   2   6      226.83      413.97    146.73 o 
 -19   3   6      794.91      631.25     93.61 o 
 -17   3   6     1895.61     1921.82    137.67 o 
 -15   3   6     2101.71     1885.45    106.96 o 
 -13   3   6    20547.52    19692.39    484.54 o 
 -11   3   6     8511.34     8514.19    273.48 o 
  -9   3   6     1154.71     1079.20     81.02 o 
  -7   3   6    10015.66    10094.54    236.05 o 
  -5   3   6    20156.72    16683.55    417.09 o 
  -3   3   6    49783.91    42259.32   1238.71 o 
  -1   3   6    32573.34    36709.34   1010.04 o 
   1   3   6     9222.07     8898.68    351.36 o 
   3   3   6    10736.46    10389.00    272.20 o 
   5   3   6     1555.47     1561.01    103.13 o 
   7   3   6     1507.51     1283.35    102.77 o 
   9   3   6    16375.08    16410.28    425.15 o 
  11   3   6     3646.62     3504.84    181.80 o 
  13   3   6     1196.07     1225.64    164.88 o 
 -20   4   6     1231.94     1219.11    132.89 o 
 -18   4   6     2763.21     2694.56    157.81 o 
 -16   4   6      603.12      551.94    110.42 o 
 -14   4   6      311.55      446.73     66.64 o 
 -12   4   6     3939.45     3937.38    275.61 o 
 -10   4   6    34092.38    37347.42    968.73 o 
  -8   4   6    65577.66    67123.88   1464.65 o 
  -6   4   6    24594.32    25607.77    710.55 o 
  -4   4   6    15013.97    13409.46    371.70 o 
  -2   4   6       25.01       39.01     19.81 o 
   0   4   6    18585.79    17423.12    290.96 o 
   2   4   6    35402.69    34099.65    761.76 o 
   4   4   6    33255.17    32551.71    538.64 o 
   6   4   6    10400.18     9713.30    304.71 o 
   8   4   6     3387.67     3733.00    210.28 o 
  10   4   6     4736.40     5570.20    222.22 o 
  12   4   6        2.42        0.00    113.38 o 
  14   4   6     1376.90     1790.45    386.83 o 
 -19   5   6       10.03        0.00     85.05 o 
 -17   5   6     3244.15     3139.19    231.80 o 
 -15   5   6     1657.90     1671.62    156.83 o 
 -13   5   6      162.76      285.04     64.37 o 
 -11   5   6     1388.48     1366.64    168.92 o 
  -9   5   6     3800.18     3685.34    297.77 o 
  -7   5   6      604.04      574.80     59.60 o 
  -5   5   6     3070.97     2473.95    369.01 o 
  -3   5   6    15307.96    16681.62   1833.97 o 
  -1   5   6     1713.38     1804.38     98.10 o 
   1   5   6    23875.36    23567.54    386.30 o 
   3   5   6     6241.18     7307.19    168.95 o 
   5   5   6      395.68      457.05     72.21 o 
   7   5   6     1155.11     1192.16    115.19 o 
   9   5   6     1773.79     2177.39    189.77 o 
  11   5   6     2646.88     2839.11    172.92 o 
  13   5   6     1148.47     1422.36    170.66 o 
 -20   6   6      113.35      151.41    100.76 o 
 -18   6   6      256.03      443.78     84.81 o 
 -16   6   6      120.79       75.46     67.87 o 
 -14   6   6      793.11      645.53     74.99 o 
 -12   6   6     3573.72     3840.85    128.39 o 
 -10   6   6      428.35      685.18     73.86 o 
  -8   6   6    10824.05     9542.78    904.24 o 
  -6   6   6     5316.84     6317.10    347.51 o 
  -4   6   6     4148.42     4801.84    298.16 o 
  -2   6   6      342.78      287.19     27.40 o 
   0   6   6     6735.66     5663.75    114.49 o 
   2   6   6    15510.43    15985.04    422.26 o 
   4   6   6     2583.97     2766.52    149.25 o 
   6   6   6       95.33      289.82    138.87 o 
   8   6   6       51.53        0.00     69.68 o 
  10   6   6      916.66      809.34    119.19 o 
  12   6   6      221.29        0.00    116.86 o 
  14   6   6      131.78        0.00    130.22 o 
 -19   7   6     1299.50     1255.77    129.95 o 
 -17   7   6    11036.39    10697.59    270.26 o 
 -15   7   6     7491.83     7214.34    264.59 o 
 -13   7   6      471.71      358.46     64.33 o 
 -11   7   6     5504.87     5741.39    157.19 o 
  -9   7   6    18954.21    19977.23    730.52 o 
  -7   7   6     2143.91     2332.37     78.39 o 
  -5   7   6    65907.70    64241.02   2010.36 o 
  -3   7   6    46015.21    45394.71   1676.99 o 
  -1   7   6    29330.06    29953.09    483.39 o 
   1   7   6    53965.17    53590.41   1142.01 o 
   3   7   6      466.21      533.26     50.29 o 
   5   7   6     1042.22      832.34     80.55 o 
   7   7   6      544.10      471.44     86.84 o 
   9   7   6     5236.11     4960.63    202.47 o 
  11   7   6     6868.71     7438.39    263.62 o 
  13   7   6     1255.19     1326.76    170.66 o 
 -20   8   6     1643.47     1709.59    152.11 o 
 -18   8   6      685.37      843.89     95.21 o 
 -16   8   6     1437.78     1416.23    132.15 o 
 -14   8   6      773.19      621.23     75.17 o 
 -12   8   6    12408.41    13446.60    386.39 o 
 -10   8   6    15274.48    13364.97    753.74 o 
  -8   8   6     5502.13     4794.17    168.18 o 
  -6   8   6     6502.58     9083.17    381.55 o 
  -4   8   6     3759.86     3747.93    231.04 o 
  -2   8   6     3164.57     2527.00     95.85 o 
   0   8   6      535.11      587.10     35.57 o 
   2   8   6    60137.05    65585.35   1032.17 o 
   4   8   6    25695.58    25984.47    496.27 o 
   6   8   6    18719.21    19686.89    751.04 o 
   8   8   6     1572.58     1826.04    129.72 o 
  10   8   6      609.99      448.04    149.16 o 
  12   8   6       93.27        0.00    187.25 o 
  14   8   6      253.14      157.69    226.68 o 
 -19   9   6      319.97      432.92    133.98 o 
 -17   9   6       96.18      287.44     77.03 o 
 -15   9   6      605.38      828.54    101.71 o 
 -13   9   6     1809.23     1826.43    126.78 o 
 -11   9   6      176.47      379.36    101.36 o 
  -9   9   6       75.69       76.42     46.03 o 
  -7   9   6     1003.52      713.42     60.50 o 
  -5   9   6      648.16     1594.71    220.24 o 
  -3   9   6    13341.99    11872.05    856.03 o 
  -1   9   6      104.68      809.38    112.73 o 
   1   9   6     1565.47     2240.92    208.20 o 
   3   9   6       62.84       74.43     40.44 o 
   5   9   6     2813.17     3186.67    118.27 o 
   7   9   6      685.41      800.48    117.37 o 
   9   9   6     5893.65     6032.18    307.35 o 
  11   9   6      624.34      644.97    151.04 o 
  13   9   6       31.24        0.00    183.56 o 
 -20  10   6      546.30      703.23    122.00 o 
 -18  10   6      155.67      253.82    101.62 o 
 -16  10   6     1601.76     1342.27    101.54 o 
 -14  10   6     3243.23     2560.52    117.24 o 
 -12  10   6     3163.07     3209.07    171.04 o 
 -10  10   6     5445.38     5166.99    179.97 o 
  -8  10   6    34058.11    38737.29    805.73 o 
  -6  10   6    32079.01    29987.62    565.45 o 
  -4  10   6     4282.80     5572.82    306.15 o 
  -2  10   6     2934.66     3889.32    110.24 o 
   0  10   6      119.30       86.47     52.81 o 
   2  10   6     3615.73     2902.25    182.06 o 
   4  10   6     6676.49     6844.91    339.62 o 
   6  10   6     4760.90     5421.80    315.37 o 
   8  10   6     3717.56     3712.19    223.44 o 
  10  10   6       42.12        0.00    134.28 o 
  12  10   6      150.93        0.00    190.95 o 
 -19  11   6     1908.12     1958.68    151.47 o 
 -17  11   6     2859.77     2543.30    130.31 o 
 -15  11   6    14245.84    13393.22    309.57 o 
 -13  11   6    15566.59    16276.33    604.25 o 
 -11  11   6     3302.87     3187.09    132.51 o 
  -9  11   6     6961.92     7501.00    367.37 o 
  -7  11   6     2374.69     2004.05     95.22 o 
  -5  11   6     8907.27     9688.62    221.56 o 
  -3  11   6    38189.01    37678.91   1253.46 o 
  -1  11   6    57726.98    60130.32   1067.14 o 
   1  11   6    37336.22    39796.14    723.86 o 
   3  11   6     6029.27     5213.01    246.11 o 
   5  11   6     1719.27     1677.29    110.95 o 
   7  11   6     4076.11     3626.57    217.15 o 
   9  11   6     5058.39     5362.83    276.35 o 
  11  11   6     1375.98     1483.84    184.67 o 
  13  11   6     1169.83     1321.86    272.26 o 
 -18  12   6      165.74      104.71     92.28 o 
 -16  12   6       17.91        0.00     79.88 o 
 -14  12   6      235.49      131.27     72.89 o 
 -12  12   6    10326.49     9386.94    380.18 o 
 -10  12   6    11795.76    11089.86    699.21 o 
  -8  12   6    16247.32    17429.55   1921.20 o 
  -6  12   6    12529.66    12324.77    424.06 o 
  -4  12   6    25462.56    27138.51   1006.07 o 
  -2  12   6     1971.42     2219.96    180.66 o 
   0  12   6     4783.70     5116.43    225.11 o 
   2  12   6     1897.62     1625.25     82.88 o 
   4  12   6    10017.74    10344.60    282.81 o 
   6  12   6    11232.49    11189.20    496.43 o 
   8  12   6     1459.40     1523.51    167.67 o 
  10  12   6      205.33        0.00    133.74 o 
  12  12   6        0.57        0.00    192.18 o 
 -19  13   6       55.82       79.37    114.85 o 
 -17  13   6      372.27      440.96    101.32 o 
 -15  13   6       36.95      398.61     90.26 o 
 -13  13   6      262.44      446.92     81.45 o 
 -11  13   6      242.79      394.36     69.46 o 
  -9  13   6     5590.99     5150.87    165.04 o 
  -7  13   6        0.59       67.21     43.76 o 
  -5  13   6     1519.55     1706.57    471.21 o 
  -3  13   6     2597.44     2811.86    242.61 o 
  -1  13   6      441.23     1143.73    126.78 o 
   1  13   6      215.21      491.26     94.06 o 
   3  13   6       16.05        0.00     60.31 o 
   5  13   6      277.60      177.86     80.47 o 
   7  13   6      198.84      128.03    117.92 o 
   9  13   6      342.10      222.51    141.46 o 
  11  13   6       92.71        0.00    140.58 o 
  13  13   6        8.17       99.79    226.68 o 
 -18  14   6      399.12      370.37    131.20 o 
 -16  14   6        5.09        0.00     75.92 o 
 -14  14   6      401.14      297.29     83.33 o 
 -12  14   6     7815.30     7004.78    219.74 o 
 -10  14   6    12346.26    12894.79    322.50 o 
  -8  14   6    12087.44    14157.37    601.18 o 
  -6  14   6    10842.20    10664.88    273.85 o 
  -4  14   6     4854.14     4143.93    158.76 o 
  -2  14   6     1138.72      855.28     62.41 o 
   0  14   6    11266.82    10397.67    231.20 o 
   2  14   6     1070.65      754.70     85.06 o 
   4  14   6     2162.41     1799.14    163.02 o 
   6  14   6    15297.68    15916.68    410.76 o 
   8  14   6     3924.34     3896.22    248.10 o 
  10  14   6       67.13        0.00    129.29 o 
  12  14   6       27.56       81.69    152.32 o 
 -19  15   6      600.20      614.64    147.97 o 
 -17  15   6     2758.27     3032.79    162.62 o 
 -15  15   6     6787.99     6799.10    232.94 o 
 -13  15   6     6282.07     5763.36    200.57 o 
 -11  15   6     2902.11     3144.45    177.65 o 
  -9  15   6        7.04        0.00     65.25 o 
  -7  15   6     7161.37     6156.17    235.58 o 
  -5  15   6    12875.71    12441.43    453.23 o 
  -3  15   6    10083.14    10872.48    279.68 o 
  -1  15   6    26199.96    27036.08    516.32 o 
   1  15   6    23513.79    24103.17    883.03 o 
   3  15   6     3878.18     3521.23    157.66 o 
   5  15   6      181.08        0.00     81.57 o 
   7  15   6     1753.08     1928.25    224.83 o 
   9  15   6     4048.86     4021.52    260.44 o 
  11  15   6     3415.03     3538.06    258.26 o 
 -18  16   6      804.18      787.20    205.73 o 
 -16  16   6       92.65        0.00     98.87 o 
 -14  16   6        2.40        0.00     87.15 o 
 -12  16   6      396.18      317.12    101.01 o 
 -10  16   6     1925.16     1724.70    242.69 o 
  -8  16   6    49763.84    49597.54   2663.44 o 
  -6  16   6    11381.22    11110.80    832.79 o 
  -4  16   6     1364.61     1320.63     91.54 o 
  -2  16   6        1.52        0.00     55.12 o 
   0  16   6      491.82      418.84     61.39 o 
   2  16   6     4268.62     3753.60    166.98 o 
   4  16   6      624.97      692.89     97.46 o 
   6  16   6      205.87      322.71    100.23 o 
   8  16   6     1982.94     2635.21    221.62 o 
  10  16   6       81.65        0.00    143.06 o 
  12  16   6      656.18      646.76    177.60 o 
 -17  17   6      790.40      821.70    198.34 o 
 -15  17   6       89.23      239.62    108.43 o 
 -13  17   6      148.86      211.48     97.51 o 
 -11  17   6      376.44      382.09    130.58 o 
  -9  17   6      310.37       79.30     77.47 o 
  -7  17   6      516.62      399.80     92.23 o 
  -5  17   6     2599.71     2811.62    325.30 o 
  -3  17   6     1936.97     2304.94    167.32 o 
  -1  17   6      347.54      614.02     80.91 o 
   1  17   6       52.64      115.86     58.57 o 
   3  17   6      579.97      544.19     93.29 o 
   5  17   6      331.65      110.64     94.33 o 
   7  17   6       67.06      137.26    141.10 o 
   9  17   6      314.12        0.00    148.43 o 
  11  17   6      831.92      631.47    176.13 o 
 -18  18   6      588.61      466.90    187.25 o 
 -16  18   6       34.08        0.00     92.77 o 
 -14  18   6     1903.11     1436.70    173.09 o 
 -12  18   6     2422.70     2078.25    161.45 o 
 -10  18   6     2121.97     2163.94    341.86 o 
  -8  18   6     6353.64     6860.49    518.03 o 
  -6  18   6     8999.72     9211.68    316.20 o 
  -4  18   6      515.27      381.07     72.84 o 
  -2  18   6      543.37      475.67     65.16 o 
   0  18   6      584.79      523.10     78.42 o 
   2  18   6    15645.26    17224.98    431.55 o 
   4  18   6    16328.07    17234.73    657.98 o 
   6  18   6     5137.25     5460.58    225.98 o 
   8  18   6     2634.26     2637.79    226.24 o 
  10  18   6     1134.68      991.28    186.36 o 
 -17  19   6     1530.00     1116.13    222.98 o 
 -15  19   6     3165.92     3118.65    240.23 o 
 -13  19   6     3659.11     3149.84    315.99 o 
 -11  19   6     3036.09     2506.67    203.27 o 
  -9  19   6      758.29      741.15    120.59 o 
  -7  19   6     2273.07     2237.63    246.39 o 
  -5  19   6    18139.87    17307.11    506.93 o 
  -3  19   6    12877.53    12058.38    272.50 o 
  -1  19   6     9794.63     9558.56    232.39 o 
   1  19   6     5108.79     5195.99    162.62 o 
   3  19   6      143.45      215.06     94.37 o 
   5  19   6     1857.20     2028.95    161.14 o 
   7  19   6     1300.94     1630.56    192.49 o 
   9  19   6     1620.72     1927.40    212.98 o 
  11  19   6     1001.96     1210.91    207.41 o 
 -16  20   6      299.67      266.41    122.23 o 
 -14  20   6       47.93       60.36    108.84 o 
 -12  20   6      457.01      436.18    183.56 o 
 -10  20   6        1.60       59.34     94.53 o 
  -8  20   6      127.23      223.10     97.55 o 
  -6  20   6      468.89      513.53    146.60 o 
  -4  20   6     3003.50     2635.55    162.56 o 
  -2  20   6       99.81       71.49     60.85 o 
   0  20   6     2169.55     2249.07    115.50 o 
   2  20   6     5022.80     4781.47    220.47 o 
   4  20   6       80.55      216.95    104.09 o 
   6  20   6      661.84      732.20    126.36 o 
   8  20   6        7.41        0.00    142.60 o 
  10  20   6      232.81       47.30    206.96 o 
 -15  21   6      698.73      670.79    137.20 o 
 -13  21   6      216.25      148.23    112.68 o 
 -11  21   6      649.88      501.64    125.21 o 
  -9  21   6       74.37       76.71    103.39 o 
  -7  21   6     1203.11     1047.59    129.36 o 
  -5  21   6     2184.89     2217.98    159.55 o 
  -3  21   6     2090.04     2278.83    156.74 o 
  -1  21   6     2705.54     3172.45    141.07 o 
   1  21   6     5813.50     6195.58    186.54 o 
   3  21   6     4723.04     4602.87    199.14 o 
   5  21   6      264.33      169.30    120.63 o 
   7  21   6      119.29        0.00    104.44 o 
   9  21   6      280.42       63.61    158.28 o 
 -16  22   6      420.91      421.32    192.18 o 
 -14  22   6      130.79       67.55    114.53 o 
 -12  22   6     4671.84     4858.61    272.87 o 
 -10  22   6     9590.92     8915.28    339.20 o 
  -8  22   6     8871.42     8909.72    446.58 o 
  -6  22   6     8453.33     7881.88    300.50 o 
  -4  22   6     5051.77     4770.71    182.88 o 
  -2  22   6      105.47      106.34     68.93 o 
   0  22   6     5936.94     6115.95    186.37 o 
   2  22   6     3162.67     3416.12    177.88 o 
   4  22   6     7551.73     8299.09    281.21 o 
   6  22   6     3250.23     3697.75    220.22 o 
   8  22   6     1182.30     1127.79    196.10 o 
 -15  23   6      415.22      312.10    208.20 o 
 -13  23   6     2588.34     2759.80    287.66 o 
 -11  23   6     1954.58     2354.09    205.12 o 
  -9  23   6      196.36       74.60    107.50 o 
  -7  23   6      105.53        0.00     97.76 o 
  -5  23   6     2105.14     1717.33    160.15 o 
  -3  23   6    13138.57    13037.41    345.54 o 
  -1  23   6     5644.67     5530.57    179.84 o 
   1  23   6      656.69      544.42    113.07 o 
   3  23   6      936.00      923.85    127.35 o 
   5  23   6       14.91        0.00    117.22 o 
   7  23   6      458.22      508.04    130.96 o 
   9  23   6     1966.06     1950.27    223.07 o 
 -14  24   6       22.92        0.00    115.38 o 
 -12  24   6       97.13        0.00    111.00 o 
 -10  24   6       72.38      203.02    117.49 o 
  -8  24   6      260.27      193.31    160.77 o 
  -6  24   6       96.86       41.22    103.56 o 
  -4  24   6       79.49        6.49     85.02 o 
  -2  24   6      797.26      684.08    131.33 o 
   0  24   6       26.58        0.00     75.78 o 
   2  24   6        1.62        0.00     92.86 o 
   4  24   6       97.76       91.08    112.07 o 
   6  24   6        9.03        0.00    116.40 o 
   8  24   6      340.25      191.47    165.04 o 
 -13  25   6     1471.53     1667.29    181.27 o 
 -11  25   6      572.47      687.70    142.90 o 
  -9  25   6      550.67      493.43    131.95 o 
  -7  25   6       73.26        0.00    107.45 o 
  -5  25   6      337.36      308.41     96.73 o 
  -3  25   6     8827.96     9042.46    431.47 o 
  -1  25   6     7460.76     7803.06    303.14 o 
   1  25   6      961.21      939.36    123.46 o 
   3  25   6       44.57       98.77    113.90 o 
   5  25   6       41.94        0.00    112.28 o 
   7  25   6      444.23      382.03    138.21 o 
 -12  26   6      433.23      316.44    134.48 o 
 -10  26   6     2472.54     2004.99    188.15 o 
  -8  26   6     7288.29     7573.81    684.34 o 
  -6  26   6     7091.96     7629.87    319.61 o 
  -4  26   6      699.31      790.07    108.65 o 
  -2  26   6      269.37       19.13     93.77 o 
   0  26   6     1948.88     1764.19    138.72 o 
   2  26   6      929.05      869.35    132.98 o 
   4  26   6     3093.11     3498.61    203.83 o 
   6  26   6     3252.66     3184.48    204.09 o 
 -11  27   6      866.24      730.37    154.58 o 
  -9  27   6       34.34        0.00    160.77 o 
  -7  27   6     1361.78     1085.74    164.46 o 
  -5  27   6     1490.74     1454.89    131.89 o 
  -3  27   6      880.59      794.49    115.70 o 
  -1  27   6      993.51      895.80    119.77 o 
   1  27   6     2490.02     2622.62    210.37 o 
   3  27   6        2.22        0.00    137.51 o 
   5  27   6      404.37      330.89    133.31 o 
 -10  28   6       11.49       69.78    171.85 o 
  -8  28   6        0.73        0.00    118.38 o 
  -6  28   6      354.87      406.85    138.94 o 
  -4  28   6       18.26        0.00    101.63 o 
  -2  28   6       15.56        0.00     90.97 o 
   0  28   6       36.16       81.61    132.19 o 
   2  28   6      236.05      178.11    245.15 o 
   4  28   6      193.15      125.33    159.62 o 
  -9  29   6       39.14        0.00    129.25 o 
  -7  29   6      867.96      747.83    279.03 o 
  -5  29   6     1944.13     1786.05    186.84 o 
  -3  29   6     1685.77     1825.49    222.36 o 
  -1  29   6     2412.76     2511.28    263.02 o 
   1  29   6     1563.03     1428.13    182.50 o 
   3  29   6      425.15      343.13    161.59 o 
  -8  30   6     1873.80     1809.77    277.80 o 
  -6  30   6      887.52     1024.85    170.26 o 
  -4  30   6        6.92        0.00    128.49 o 
  -2  30   6        0.62        0.00    121.46 o 
   0  30   6     1042.02      885.76    231.60 o 
   2  30   6     1721.57     1665.57    277.18 o 
  -7  31   6       62.76        0.00    214.36 o 
  -5  31   6      235.15      403.35    299.98 o 
  -3  31   6      248.99       37.89    134.99 o 
  -1  31   6      145.41      186.02    193.41 o 
 -21   1   7       34.20      179.24    131.08 o 
 -19   1   7     1126.79     1183.69    108.78 o 
 -17   1   7    13301.91    12783.13    311.52 o 
 -15   1   7     3174.40     3217.87    133.09 o 
 -13   1   7      231.39       49.21     63.94 o 
 -11   1   7     4411.11     4564.18    136.87 o 
  -9   1   7     2601.58     2047.16     70.97 o 
  -7   1   7    22545.91    21891.64    575.93 o 
  -5   1   7    66443.03    63644.84   2354.84 o 
  -3   1   7    20666.05    17866.73   1169.72 o 
  -1   1   7      216.84      409.41     43.39 o 
   1   1   7     9076.09     8841.64    175.85 o 
   3   1   7     1769.91     2080.65    133.85 o 
   5   1   7     1970.42     1631.76    104.01 o 
   7   1   7     2091.49     1756.73    104.99 o 
   9   1   7     5401.80     5133.33    333.01 o 
  11   1   7     4297.82     4587.97    180.47 o 
  13   1   7      875.48      918.46    164.52 o 
 -20   2   7     1319.56     1105.55    113.89 o 
 -18   2   7      204.25      208.36     77.14 o 
 -16   2   7     1473.59     1472.92    145.27 o 
 -14   2   7     1392.22     1194.13    104.20 o 
 -12   2   7    18068.23    16527.32    395.67 o 
 -10   2   7    72561.30    78299.02   3193.01 o 
  -8   2   7    35534.80    31395.77   1104.40 o 
  -6   2   7       15.02        0.00     31.99 o 
  -4   2   7      187.43      572.80     79.46 o 
  -2   2   7     1304.22     1961.37     64.00 o 
   0   2   7    20877.90    19533.24    416.05 o 
   2   2   7    48310.77    46444.96    832.52 o 
   4   2   7    33445.20    31416.09    744.64 o 
   6   2   7     8986.49     8154.92    244.29 o 
   8   2   7     2792.46     3331.83    167.30 o 
  10   2   7      363.42      277.77     90.40 o 
  12   2   7     1163.73     1230.10    165.40 o 
  14   2   7     1060.10     1134.81    182.42 o 
 -21   3   7      181.99        0.00    123.81 o 
 -19   3   7      551.35      637.76     93.68 o 
 -17   3   7     4502.34     4275.67    276.86 o 
 -15   3   7     7085.57     7175.43    232.40 o 
 -13   3   7     4070.55     3754.98    131.40 o 
 -11   3   7     2177.70     2701.87    104.38 o 
  -9   3   7     3815.16     2957.07    152.05 o 
  -7   3   7     2769.18     1932.84    133.00 o 
  -5   3   7    10768.18    11647.96   1154.79 o 
  -3   3   7   101586.77    95372.34   3408.14 o 
  -1   3   7    13225.12    15806.89    269.40 o 
   1   3   7     3850.19     3231.65    154.88 o 
   3   3   7     1215.89     1421.89     98.32 o 
   5   3   7      401.91      176.93     70.64 o 
   7   3   7     1288.87     1487.79    114.67 o 
   9   3   7     3809.14     4020.61    243.23 o 
  11   3   7      502.04      366.13    110.52 o 
  13   3   7      462.27      586.12    156.68 o 
 -20   4   7       75.47       93.99     86.08 o 
 -18   4   7      740.42      674.10     90.06 o 
 -16   4   7       82.03      172.46     71.57 o 
 -14   4   7     6950.67     7288.58    314.20 o 
 -12   4   7      674.14     1286.17    212.85 o 
 -10   4   7       30.94      439.07     64.58 o 
  -8   4   7      269.07     1151.33    329.45 o 
  -6   4   7       96.31       59.70     36.34 o 
  -4   4   7     3924.00     5098.79    542.45 o 
  -2   4   7     1261.35     1878.08     96.77 o 
   0   4   7     1186.80     1562.74    153.81 o 
   2   4   7     1071.96     1255.61    313.95 o 
   4   4   7     2591.09     3262.47    154.69 o 
   6   4   7      802.34      749.12     90.88 o 
   8   4   7     1428.95     1495.03    124.82 o 
  10   4   7      165.80       16.92     86.77 o 
  12   4   7      682.69      470.39    143.46 o 
 -21   5   7     1191.18     1258.08    169.86 o 
 -19   5   7     1306.35     1169.94    125.31 o 
 -17   5   7     1798.89     1735.45    113.58 o 
 -15   5   7     4999.14     4889.23    162.79 o 
 -13   5   7     8755.80     9758.09    238.11 o 
 -11   5   7      694.90      609.99     67.92 o 
  -9   5   7     3359.76     3905.09    109.18 o 
  -7   5   7    23082.25    17940.15    483.65 o 
  -5   5   7    29703.90    25759.15    801.58 o 
  -3   5   7    20165.76    26035.54   1298.21 o 
  -1   5   7    33318.15    31740.94    703.78 o 
   1   5   7    13661.08    13769.95    287.53 o 
   3   5   7      262.83      218.15     44.46 o 
   5   5   7     2764.83     2839.19    142.39 o 
   7   5   7     6228.43     6426.80    222.00 o 
   9   5   7     7735.18     8539.03    383.12 o 
  11   5   7     1997.56     1713.50    177.68 o 
  13   5   7     1913.29     1855.27    190.47 o 
 -20   6   7      648.35      755.47    117.21 o 
 -18   6   7      421.70      397.77     84.57 o 
 -16   6   7        2.98        0.00     62.97 o 
 -14   6   7     7481.39     7404.08    354.43 o 
 -12   6   7    21848.23    19375.98    601.41 o 
 -10   6   7     4897.93     3119.14    228.84 o 
  -8   6   7    17293.44    19477.51    372.91 o 
  -6   6   7    28063.73    26540.14    569.65 o 
  -4   6   7     8573.04     6085.31    167.08 o 
  -2   6   7    20246.33    15491.89    266.39 o 
   0   6   7    53985.76    52958.59    837.73 o 
   2   6   7    26823.84    26006.33    490.22 o 
   4   6   7    15025.23    13716.16    429.79 o 
   6   6   7     6980.46     7238.94    279.89 o 
   8   6   7      601.66      576.45    102.41 o 
  10   6   7      782.92      498.97    109.42 o 
  12   6   7      168.69      312.77    214.36 o 
 -19   7   7      152.35      167.16     81.66 o 
 -17   7   7      340.41      698.04     93.00 o 
 -15   7   7      432.48      472.06     75.23 o 
 -13   7   7     2541.76     2671.60    181.19 o 
 -11   7   7     3908.33     4614.69    269.72 o 
  -9   7   7      668.29      646.54    114.33 o 
  -7   7   7    12893.61    11686.33   1900.26 o 
  -5   7   7     6124.20     6393.19   1286.14 o 
  -3   7   7     6818.15     9137.42    814.51 o 
  -1   7   7      236.38      349.44     34.04 o 
   1   7   7       22.55       77.88     28.78 o 
   3   7   7        3.52        0.00     41.37 o 
   5   7   7     4860.25     5502.22    349.70 o 
   7   7   7     1676.22     1697.24    135.11 o 
   9   7   7     3426.81     3521.23    258.92 o 
  11   7   7        0.80        0.00    129.76 o 
  13   7   7       10.65        0.00    197.11 o 
 -20   8   7      135.05        5.86     98.27 o 
 -18   8   7      124.78      109.50     76.20 o 
 -16   8   7       82.93        0.00     78.24 o 
 -14   8   7     1525.35     1764.00    123.79 o 
 -12   8   7     8037.91     7851.36    281.04 o 
 -10   8   7     1535.61     1482.01    176.83 o 
  -8   8   7     3061.89     3290.28    415.16 o 
  -6   8   7     7139.67     8738.66    615.42 o 
  -4   8   7     2550.37     2899.05    152.52 o 
  -2   8   7     5094.42     5366.30    179.12 o 
   0   8   7     9066.44     9842.62    379.99 o 
   2   8   7       36.13      138.55     43.50 o 
   4   8   7     7014.21     7204.51    498.60 o 
   6   8   7     7264.24     7153.83    235.07 o 
   8   8   7      423.51      321.10    181.71 o 
  10   8   7       56.37        0.00    130.63 o 
  12   8   7      687.22      407.77    232.84 o 
 -19   9   7     3694.16     3799.02    161.73 o 
 -17   9   7     2858.86     3053.35    142.13 o 
 -15   9   7     1874.04     1826.51    107.76 o 
 -13   9   7     7043.70     6197.22    201.76 o 
 -11   9   7     2689.93     2714.64    119.64 o 
  -9   9   7     2312.25     2506.22    110.41 o 
  -7   9   7    25212.04    25148.60    503.21 o 
  -5   9   7    44333.22    44384.30   1128.90 o 
  -3   9   7    92189.84    94434.55   3763.88 o 
  -1   9   7    28957.55    30050.22    553.75 o 
   1   9   7     5115.95     5332.50    138.16 o 
   3   9   7       36.18      110.91     56.22 o 
   5   9   7     4149.04     4408.12    231.47 o 
   7   9   7     7397.43     7058.25    307.47 o 
   9   9   7     3933.34     3686.68    243.89 o 
  11   9   7     1420.82     1599.42    190.56 o 
  13   9   7      606.88      829.09    255.01 o 
 -20  10   7      175.75      229.76    105.39 o 
 -18  10   7      828.99      822.16     96.88 o 
 -16  10   7      249.78      192.90     75.90 o 
 -14  10   7     3324.55     3019.24    143.65 o 
 -12  10   7     6203.30     5536.04    184.67 o 
 -10  10   7    10880.32    10424.35    599.68 o 
  -8  10   7    27751.02    29494.18   1346.94 o 
  -6  10   7     3214.98     3783.48    372.78 o 
  -4  10   7      664.54      714.39    113.79 o 
  -2  10   7     3680.57     4441.58    325.58 o 
   0  10   7    15336.98    17200.37    338.53 o 
   2  10   7    24045.62    23364.65    584.18 o 
   4  10   7     8578.34     8615.29    579.96 o 
   6  10   7     1196.32     1027.24    143.70 o 
   8  10   7     1364.90     1119.44    216.20 o 
  10  10   7      627.27      229.30    147.60 o 
  12  10   7     1293.44      915.33    255.01 o 
 -19  11   7       49.53      212.82    101.50 o 
 -17  11   7      941.21     1000.20    120.82 o 
 -15  11   7       78.88      361.47     86.96 o 
 -13  11   7       86.95      187.24     73.41 o 
 -11  11   7      920.82     1075.23     86.76 o 
  -9  11   7      172.27       91.90     51.96 o 
  -7  11   7    11304.14    11294.37    748.57 o 
  -5  11   7     1295.04     1484.48    150.30 o 
  -3  11   7      521.73     1161.57    280.17 o 
  -1  11   7       12.36      144.83     42.08 o 
   1  11   7      767.93     1015.87     84.43 o 
   3  11   7      650.94      504.47     77.75 o 
   5  11   7     1093.63     1181.57    146.22 o 
   7  11   7      167.19       86.68    157.07 o 
   9  11   7      317.13      279.17    148.08 o 
  11  11   7       12.39        0.00    136.23 o 
 -20  12   7      253.22      183.32    133.30 o 
 -18  12   7       89.56        0.00     83.84 o 
 -16  12   7       64.30        0.00     81.56 o 
 -14  12   7      265.06      215.21     78.67 o 
 -12  12   7     2735.90     2559.28    200.51 o 
 -10  12   7    14155.17    15774.66    375.80 o 
  -8  12   7    35074.31    36552.92    827.90 o 
  -6  12   7     1244.16     1253.41     84.60 o 
  -4  12   7     6237.00     6381.48    187.75 o 
  -2  12   7       12.36        0.00     56.72 o 
   0  12   7     6200.21     5456.29    394.39 o 
   2  12   7    14760.03    14962.13    532.32 o 
   4  12   7    15742.46    17233.37    425.19 o 
   6  12   7      879.11      833.50    188.49 o 
   8  12   7     2292.01     2445.11    234.07 o 
  10  12   7       11.51        0.00    139.76 o 
  12  12   7      201.13       49.28    218.05 o 
 -19  13   7      542.36      625.70    145.21 o 
 -17  13   7     4311.51     4239.55    293.38 o 
 -15  13   7     9510.80     8542.86    262.87 o 
 -13  13   7      165.57       60.59     69.71 o 
 -11  13   7       82.11        0.00     68.25 o 
  -9  13   7      170.73       95.05     72.96 o 
  -7  13   7     8642.30     7904.68    224.89 o 
  -5  13   7    45844.14    47895.82   1004.77 o 
  -3  13   7    22545.15    21848.21    490.24 o 
  -1  13   7    25940.71    26413.09    501.64 o 
   1  13   7    11813.28    10478.24    282.05 o 
   3  13   7      396.88      591.51     86.72 o 
   5  13   7      724.29      626.72    201.42 o 
   7  13   7     1732.94     1925.98    188.06 o 
   9  13   7     3931.47     3607.55    280.88 o 
  11  13   7     4548.77     4321.83    279.98 o 
 -18  14   7       79.36        0.00     96.00 o 
 -16  14   7       36.02        0.00     85.20 o 
 -14  14   7       80.47       79.03     75.70 o 
 -12  14   7     7927.85     7799.03    441.65 o 
 -10  14   7    13890.31    14069.48   1038.52 o 
  -8  14   7     5562.60     5499.14    609.81 o 
  -6  14   7      250.08      258.54     68.78 o 
  -4  14   7     1399.18     1375.28     91.41 o 
  -2  14   7      129.88       64.10     45.93 o 
   0  14   7     5687.23     4737.38    138.97 o 
   2  14   7     6237.89     6233.42    259.05 o 
   4  14   7    14343.82    15481.91    399.25 o 
   6  14   7     3383.96     3176.25    234.07 o 
   8  14   7      317.74      110.19    148.52 o 
  10  14   7      272.27        0.00    151.37 o 
  12  14   7      103.58        0.00    236.53 o 
 -19  15   7       15.34        0.00    152.76 o 
 -17  15   7      219.16      298.74    115.86 o 
 -15  15   7       45.77      198.61    106.39 o 
 -13  15   7       14.26        0.00    109.64 o 
 -11  15   7      605.99      564.23    106.10 o 
  -9  15   7     1118.49      880.61    113.12 o 
  -7  15   7     5448.71     5451.40    307.23 o 
  -5  15   7        6.89      361.55     64.94 o 
  -3  15   7     1251.89     1462.33    274.01 o 
  -1  15   7     1148.53     1158.77    135.71 o 
   1  15   7     3415.30     3952.07    229.98 o 
   3  15   7     1335.62     1313.15    111.84 o 
   5  15   7     1465.90     1417.38    121.80 o 
   7  15   7      128.51      114.75    166.93 o 
   9  15   7       54.09        0.00    144.15 o 
  11  15   7      271.02      123.00    159.83 o 
 -18  16   7       19.31        0.00    175.55 o 
 -16  16   7      145.72        0.00    184.79 o 
 -14  16   7     2067.32     2006.69    164.16 o 
 -12  16   7     4033.71     4344.45    217.31 o 
 -10  16   7     2539.61     2015.89    148.37 o 
  -8  16   7    10823.88    11659.82    753.94 o 
  -6  16   7     6689.46     6442.95    201.87 o 
  -4  16   7      488.38      540.45     91.67 o 
  -2  16   7     2019.92     1796.26     94.61 o 
   0  16   7     9035.42     9191.31    221.01 o 
   2  16   7     9729.54     9896.15    428.00 o 
   4  16   7     2105.51     2146.39    242.25 o 
   6  16   7     4559.54     4721.38    269.17 o 
   8  16   7      873.86      985.30    182.63 o 
  10  16   7       16.59        0.00    145.82 o 
 -17  17   7      827.52      773.88    139.81 o 
 -15  17   7     3388.59     2941.04    193.17 o 
 -13  17   7     2723.77     2753.34    476.76 o 
 -11  17   7     1418.12     1248.19    137.15 o 
  -9  17   7     1055.05     1053.21    119.75 o 
  -7  17   7      850.78      741.80    105.51 o 
  -5  17   7    10040.69     9931.50    272.57 o 
  -3  17   7    26306.02    25770.25    502.44 o 
  -1  17   7     9282.34     8211.08    204.53 o 
   1  17   7     2808.04     2668.61    144.56 o 
   3  17   7      217.62      126.57     90.25 o 
   5  17   7      351.80      350.74    105.82 o 
   7  17   7     7922.79     8564.79    372.36 o 
   9  17   7     3960.61     4153.44    474.91 o 
  11  17   7      634.14      597.00    185.91 o 
 -18  18   7        2.23        0.00    134.28 o 
 -16  18   7        7.64        0.00    123.81 o 
 -14  18   7       35.81      164.74    109.59 o 
 -12  18   7     2930.44     2268.03    449.66 o 
 -10  18   7       28.03      156.99     95.59 o 
  -8  18   7     1960.49     1827.60    437.95 o 
  -6  18   7        1.77       62.10     68.16 o 
  -4  18   7      383.73      219.50     70.82 o 
  -2  18   7      109.21       67.76     58.47 o 
   0  18   7      745.53      681.06     78.57 o 
   2  18   7     4428.55     4414.26    187.92 o 
   4  18   7     1882.17     1674.88    138.71 o 
   6  18   7      514.71      575.28    240.23 o 
   8  18   7      170.43       67.93    154.46 o 
  10  18   7      124.94        0.00    160.77 o 
 -17  19   7       24.52        0.00    112.99 o 
 -15  19   7      176.39      314.53    119.74 o 
 -13  19   7     2182.55     1926.33    195.88 o 
 -11  19   7     2406.86     2315.22    193.41 o 
  -9  19   7     5571.61     5292.39    240.31 o 
  -7  19   7      533.58      479.53    105.71 o 
  -5  19   7      615.56      799.54     93.11 o 
  -3  19   7     2831.21     3452.50    178.53 o 
  -1  19   7     1068.59     1391.40    111.65 o 
   1  19   7       54.97       63.22     82.19 o 
   3  19   7     4088.59     4462.68    196.06 o 
   5  19   7        2.33       23.81    104.00 o 
   7  19   7      933.88      981.86    209.43 o 
   9  19   7      781.41      935.49    192.23 o 
 -16  20   7       52.61        0.00    193.41 o 
 -14  20   7     3593.45     2871.49    200.08 o 
 -12  20   7     3349.88     3259.46    295.66 o 
 -10  20   7     7714.38     7504.19    302.18 o 
  -8  20   7     1664.56     1743.56    194.03 o 
  -6  20   7     9940.75     8727.17    316.63 o 
  -4  20   7     2041.00     1805.85    104.95 o 
  -2  20   7     3577.95     3223.66    129.36 o 
   0  20   7     6678.13     6847.98    233.39 o 
   2  20   7     1079.35      925.67    116.12 o 
   4  20   7     7997.75     8031.09    294.40 o 
   6  20   7     6189.85     6795.88    337.55 o 
   8  20   7      259.76      274.47    170.89 o 
  10  20   7        2.86      236.53    232.84 o 
 -15  21   7      763.69      777.03    142.26 o 
 -13  21   7     1598.63     1443.20    217.44 o 
 -11  21   7     2079.37     2430.01    252.55 o 
  -9  21   7     2777.48     2600.73    186.20 o 
  -7  21   7    10791.82    10384.53    365.41 o 
  -5  21   7     4369.25     4005.64    369.58 o 
  -3  21   7      800.63      723.55     83.94 o 
  -1  21   7     6787.55     6739.29    193.96 o 
   1  21   7     4045.66     4124.93    187.08 o 
   3  21   7        2.12        0.00     99.48 o 
   5  21   7     2541.91     2619.92    175.58 o 
   7  21   7      929.12      687.81    190.95 o 
   9  21   7     1768.26     1965.12    303.67 o 
 -16  22   7        7.28      105.37    122.59 o 
 -14  22   7      217.76      291.67    175.55 o 
 -12  22   7       39.67      123.09    112.96 o 
 -10  22   7       79.96      165.78    114.57 o 
  -8  22   7      759.17      650.27    127.83 o 
  -6  22   7       78.91        0.00     97.76 o 
  -4  22   7      345.65      170.89     85.79 o 
  -2  22   7      122.21       17.51     72.44 o 
   0  22   7     1045.67     1123.96    122.40 o 
   2  22   7       28.50       35.59     99.44 o 
   4  22   7       61.30        0.00    108.25 o 
   6  22   7        1.95        0.00    152.53 o 
   8  22   7       73.76        0.00    163.44 o 
 -15  23   7      608.70      576.73    148.06 o 
 -13  23   7      136.82      205.28    169.39 o 
 -11  23   7      135.30      266.66    118.22 o 
  -9  23   7      119.05       26.20    179.86 o 
  -7  23   7       92.38      134.87    109.20 o 
  -5  23   7     1396.74     1420.40    119.24 o 
  -3  23   7     4128.36     4165.61    156.73 o 
  -1  23   7     4794.63     4958.10    173.82 o 
   1  23   7     2748.80     2729.55    162.27 o 
   3  23   7      124.98      125.54    108.74 o 
   5  23   7      140.74        0.00    114.20 o 
   7  23   7      163.36        0.00    263.02 o 
 -14  24   7     1085.54     1156.88    167.48 o 
 -12  24   7     1296.28     1193.68    166.73 o 
 -10  24   7     4365.84     4160.18    236.45 o 
  -8  24   7     6544.29     6429.53    283.42 o 
  -6  24   7     1612.55     1481.61    156.35 o 
  -4  24   7      222.96      142.65     92.03 o 
  -2  24   7      797.61      713.03     95.29 o 
   0  24   7     3713.65     3616.18    181.37 o 
   2  24   7     6441.21     7229.07    263.34 o 
   4  24   7     5226.24     5548.52    238.17 o 
   6  24   7     1461.09     1630.68    212.54 o 
 -13  25   7      266.34      140.65    153.99 o 
 -11  25   7      433.83      277.14    128.87 o 
  -9  25   7      279.35        0.00    226.68 o 
  -7  25   7     1310.88     1169.70    245.15 o 
  -5  25   7     2133.05     2112.62    218.68 o 
  -3  25   7     3044.95     2916.67    159.23 o 
  -1  25   7      917.89      882.25    103.22 o 
   1  25   7      902.62      839.55    167.69 o 
   3  25   7        3.59        1.14    117.73 o 
   5  25   7      343.98      245.22    130.54 o 
   7  25   7      634.83      275.95    266.10 o 
 -12  26   7      314.16      286.37    137.86 o 
 -10  26   7        7.79       12.46    116.23 o 
  -8  26   7      651.89      824.40    150.82 o 
  -6  26   7       55.16        0.00     88.36 o 
  -4  26   7      318.86      290.52    104.42 o 
  -2  26   7      515.83      299.80    103.23 o 
   0  26   7      229.47      124.96    104.19 o 
   2  26   7      322.50      476.33    148.57 o 
   4  26   7       44.83        0.00    119.28 o 
   6  26   7        4.19        0.00    238.99 o 
 -11  27   7        1.69        0.00    123.47 o 
  -9  27   7       12.43        0.00    117.10 o 
  -7  27   7      749.72      493.59    182.94 o 
  -5  27   7     4394.93     4418.39    223.45 o 
  -3  27   7     2138.80     2196.67    152.88 o 
  -1  27   7     1399.04     1268.91    159.94 o 
   1  27   7      710.78      747.21    253.78 o 
   3  27   7       16.91        0.00    112.41 o 
   5  27   7      417.58      188.59    174.94 o 
 -10  28   7     3060.49     2976.48    224.30 o 
  -8  28   7     1328.71     1488.90    178.93 o 
  -6  28   7      396.99      294.93    134.90 o 
  -4  28   7        1.04        0.00     93.11 o 
  -2  28   7      511.39      605.74    119.37 o 
   0  28   7     1515.31     1486.13    176.67 o 
   2  28   7     1446.81     1662.79    201.82 o 
   4  28   7     1747.92     1775.87    216.41 o 
  -9  29   7      413.21      262.64    240.84 o 
  -7  29   7       13.90        0.00    147.22 o 
  -5  29   7      364.71      304.52    133.92 o 
  -3  29   7      926.57      873.58    125.18 o 
  -1  29   7       73.27      103.12    136.23 o 
   1  29   7        6.58        0.00    140.67 o 
   3  29   7      202.37       67.37    163.65 o 
  -8  30   7        4.03       26.28    143.28 o 
  -6  30   7      266.57       83.21    222.98 o 
  -4  30   7      584.61      353.66    146.55 o 
  -2  30   7       26.88        0.00    181.09 o 
   0  30   7      293.99      415.06    147.65 o 
  -5  31   7     1510.56     1539.92    289.50 o 
  -3  31   7     1442.96     1368.68    267.33 o 
 -20   0   8      187.26       99.81    122.37 o 
 -18   0   8      115.13      238.44    210.66 o 
 -16   0   8     3096.87     2391.18    256.24 o 
 -14   0   8     8722.50     8282.57    373.28 o 
 -12   0   8    44469.25    50287.29   1287.35 o 
 -10   0   8    23570.86    21700.49    842.64 o 
  -8   0   8    12433.64    13185.37    540.82 o 
  -6   0   8     6226.01     4149.15    226.68 o 
  -4   0   8     6518.19     2664.67    178.63 o 
  -2   0   8     6241.29     5545.64    214.97 o 
   0   0   8     6583.44     4125.46    141.86 o 
   2   0   8    28598.80    29069.91   1091.49 o 
   4   0   8    20753.64    17362.86    716.98 o 
   6   0   8      919.17      983.57    174.32 o 
   8   0   8      118.17        0.00    109.67 o 
  10   0   8      151.75        0.00    149.68 o 
  12   0   8      608.32      476.76    205.73 o 
 -21   1   8      415.59      331.09    101.89 o 
 -19   1   8     1242.99     1070.54    108.51 o 
 -17   1   8     9587.87     9410.55    511.88 o 
 -15   1   8       67.46        0.00     70.41 o 
 -13   1   8        2.12        0.00     51.05 o 
 -11   1   8       52.52       25.18     48.22 o 
  -9   1   8     3895.27     4187.70    140.78 o 
  -7   1   8    13810.18    15354.62    516.18 o 
  -5   1   8    32237.57    22826.64   1817.10 o 
  -3   1   8    28254.03    31520.05    975.39 o 
  -1   1   8      280.16       80.12     28.07 o 
   1   1   8      405.02      321.43     44.74 o 
   3   1   8      206.26      370.70     86.65 o 
   5   1   8      243.51      186.08     75.09 o 
   7   1   8     2964.15     2089.95    119.89 o 
   9   1   8     2453.07     2304.06    140.39 o 
  11   1   8       60.19        4.54     87.57 o 
  13   1   8       17.18       99.79    133.28 o 
 -20   2   8        0.63       15.77     85.11 o 
 -18   2   8       17.86      151.10     90.75 o 
 -16   2   8     4624.31     5126.57    371.10 o 
 -14   2   8      464.57      770.52    103.67 o 
 -12   2   8      207.22      720.68    153.99 o 
 -10   2   8      711.42      917.75    118.27 o 
  -8   2   8     2258.59     1911.67    191.87 o 
  -6   2   8      559.79     1337.28    100.17 o 
  -4   2   8    58271.30    56623.54   1381.49 o 
  -2   2   8     3444.57     2036.89    106.69 o 
   0   2   8     4101.21     3964.60    119.85 o 
   2   2   8     7208.17     8146.34    264.05 o 
   4   2   8     6594.31     6395.33    274.02 o 
   6   2   8     3222.70     3242.36    156.03 o 
   8   2   8      635.66      619.73     92.43 o 
  10   2   8      420.24      251.99     90.60 o 
  12   2   8       40.89        0.00    129.48 o 
 -21   3   8      906.84      829.39    113.52 o 
 -19   3   8     1477.66     1825.67    147.36 o 
 -17   3   8      156.65      415.62    113.62 o 
 -15   3   8     6896.62     6152.13    184.33 o 
 -13   3   8     2151.21     2316.99    143.50 o 
 -11   3   8     4213.14     4246.85    183.98 o 
  -9   3   8    22301.95    20598.99    458.75 o 
  -7   3   8     8178.66     8087.23    384.93 o 
  -5   3   8    11352.19    12922.65    652.09 o 
  -3   3   8     5712.70     3237.05    133.68 o 
  -1   3   8     2987.30     2258.01     85.98 o 
   1   3   8      191.39      183.46     39.43 o 
   3   3   8      339.89      397.67     70.09 o 
   5   3   8     2286.87     1976.45    129.98 o 
   7   3   8     7032.43     6796.87    233.33 o 
   9   3   8    10261.39    10139.21    365.41 o 
  11   3   8      856.63      773.01    172.91 o 
  13   3   8      424.10      538.84    154.50 o 
 -20   4   8      815.64      686.75    100.58 o 
 -18   4   8        1.24       26.77     74.75 o 
 -16   4   8     1121.90     1102.25     96.63 o 
 -14   4   8     7605.17     7276.92    330.73 o 
 -12   4   8    14992.09    12607.74    328.44 o 
 -10   4   8    27092.64    23562.69   1086.67 o 
  -8   4   8     3756.01     2940.49    181.22 o 
  -6   4   8      644.59      520.09     56.38 o 
  -4   4   8    12526.67    10287.29    901.44 o 
  -2   4   8    12328.89    11254.11    205.12 o 
   0   4   8    28343.52    28304.64    464.17 o 
   2   4   8    20501.93    19064.18    446.64 o 
   4   4   8     3973.64     3462.57    151.92 o 
   6   4   8       48.20        0.00     72.12 o 
   8   4   8      893.25     1182.22    126.61 o 
  10   4   8      267.47      104.39     84.77 o 
  12   4   8     2804.03     2999.38    232.84 o 
 -21   5   8        2.32       74.52     88.18 o 
 -19   5   8      997.99      999.63    103.96 o 
 -17   5   8     3192.96     2989.72    243.25 o 
 -15   5   8      367.16      467.56     76.59 o 
 -13   5   8     2574.43     2880.46    138.56 o 
 -11   5   8     2145.70     2627.10    152.01 o 
  -9   5   8      335.00      552.33     64.85 o 
  -7   5   8     2179.65     1980.42    236.24 o 
  -5   5   8    18331.15    21022.95   1817.71 o 
  -3   5   8      920.29      765.72     60.12 o 
  -1   5   8     3890.70     2925.79    126.89 o 
   1   5   8     1565.64     1337.54     71.44 o 
   3   5   8      380.68      526.34     75.20 o 
   5   5   8     3398.42     3493.60    284.52 o 
   7   5   8      185.77      227.21     92.21 o 
   9   5   8     2131.42     2646.41    199.72 o 
  11   5   8      236.64      182.32    170.01 o 
 -20   6   8      481.95      546.03     96.75 o 
 -18   6   8        0.23        0.00     73.73 o 
 -16   6   8     1498.99     1307.63    102.18 o 
 -14   6   8     2427.16     2095.90    112.29 o 
 -12   6   8       56.33       66.75     58.65 o 
 -10   6   8     3152.69     3484.39    455.47 o 
  -8   6   8     1178.40     1382.00    120.27 o 
  -6   6   8     3207.16     2279.65    100.81 o 
  -4   6   8      856.97     1072.43    264.10 o 
  -2   6   8     6403.88     6713.92    299.35 o 
   0   6   8     2333.00     2730.02    211.90 o 
   2   6   8     2508.85     2038.40    143.55 o 
   4   6   8     2944.45     2886.38    213.43 o 
   6   6   8     1395.29     1152.79    110.81 o 
   8   6   8      765.86      859.70    117.07 o 
  10   6   8       39.48        0.00    128.74 o 
  12   6   8      575.59      675.10    245.15 o 
 -21   7   8      334.46      249.18    129.80 o 
 -19   7   8     2499.04     2260.02    132.82 o 
 -17   7   8     5302.34     4692.90    169.56 o 
 -15   7   8     1256.91     1221.37     95.90 o 
 -13   7   8      606.66      744.83     86.51 o 
 -11   7   8      236.46      430.23     65.74 o 
  -9   7   8     7851.12     7207.51    170.00 o 
  -7   7   8    34703.77    30290.14   1230.15 o 
  -5   7   8    11617.35    12515.40    714.55 o 
  -3   7   8     6421.51     6772.21    152.80 o 
  -1   7   8    24522.13    24065.76    400.77 o 
   1   7   8     2104.39     2314.58     99.93 o 
   3   7   8    19613.43    21637.39    602.00 o 
   5   7   8    11025.47    10753.10    303.90 o 
   7   7   8     1827.02     2104.73    213.74 o 
   9   7   8     3354.70     3468.29    280.26 o 
  11   7   8     2835.22     2951.67    563.61 o 
 -20   8   8       29.82        0.00     79.67 o 
 -18   8   8      152.61       69.07     75.54 o 
 -16   8   8     1234.22      902.01    106.91 o 
 -14   8   8     1809.96     1936.01    195.85 o 
 -12   8   8     1731.65     1100.90    162.42 o 
 -10   8   8     3204.67     2988.45    124.01 o 
  -8   8   8     9141.48     9974.39    368.79 o 
  -6   8   8     1253.42      881.20     70.36 o 
  -4   8   8    14570.14    13635.54    413.32 o 
  -2   8   8    11533.09    12185.54    235.96 o 
   0   8   8    19364.77    18484.38    427.39 o 
   2   8   8    10101.19     8483.05    237.52 o 
   4   8   8     8573.68     9024.33    765.03 o 
   6   8   8     3957.18     3621.99    389.29 o 
   8   8   8      563.82      313.11    141.67 o 
  10   8   8     1363.34     1344.46    189.01 o 
  12   8   8      767.67      168.77    242.69 o 
 -19   9   8      215.80      483.62    130.69 o 
 -17   9   8      459.23      373.05    122.30 o 
 -15   9   8     2263.16     2450.56    194.90 o 
 -13   9   8     2864.68     3298.09    246.86 o 
 -11   9   8     6338.77     7273.91    213.39 o 
  -9   9   8     1300.31     1310.58    222.98 o 
  -7   9   8      889.22     1636.32    293.93 o 
  -5   9   8      455.18     1506.27    254.74 o 
  -3   9   8      565.68      563.96     55.83 o 
  -1   9   8      182.90      119.69     59.03 o 
   1   9   8     3052.30     2774.34    126.00 o 
   3   9   8      664.78      922.84    131.20 o 
   5   9   8     1601.28     1666.88    353.56 o 
   7   9   8       84.53      246.78    144.75 o 
   9   9   8      477.29      425.63    155.93 o 
  11   9   8      140.19       25.27    203.27 o 
 -20  10   8       10.99       94.08     96.18 o 
 -18  10   8      197.46      134.22     89.76 o 
 -16  10   8      703.95      471.37     95.35 o 
 -14  10   8     1995.14     1734.98    139.18 o 
 -12  10   8     5584.08     6230.25    260.84 o 
 -10  10   8    12883.73    12854.97    319.19 o 
  -8  10   8     2992.31     2641.42    129.94 o 
  -6  10   8      565.28      474.04     62.24 o 
  -4  10   8     2210.95     2004.35    170.74 o 
  -2  10   8      312.85      504.82     98.51 o 
   0  10   8    14733.65    14093.66    666.61 o 
   2  10   8     9642.39    11077.26    395.71 o 
   4  10   8     5779.00     5278.45    478.61 o 
   6  10   8     1140.82     1135.09    155.90 o 
   8  10   8      292.94       76.13    142.26 o 
  10  10   8       27.67        0.00    134.41 o 
  12  10   8      348.32      177.40    236.53 o 
 -19  11   8     1221.80     1203.74    128.26 o 
 -17  11   8     2636.02     2431.55    149.54 o 
 -15  11   8     3350.33     3128.51    152.80 o 
 -13  11   8      849.46      564.99     84.96 o 
 -11  11   8      336.42      123.55     62.05 o 
  -9  11   8     4361.23     4051.53    188.98 o 
  -7  11   8    12260.60    12108.37    303.45 o 
  -5  11   8    51979.97    51083.79   1253.12 o 
  -3  11   8    40830.87    41606.83   1757.29 o 
  -1  11   8     1645.79     1320.70     74.05 o 
   1  11   8       89.90       23.68     61.44 o 
   3  11   8       13.45        0.00     64.11 o 
   5  11   8     2712.40     2351.50    194.25 o 
   7  11   8    12167.60    12824.88    747.17 o 
   9  11   8     2452.26     2246.06    214.57 o 
  11  11   8      805.21      644.08    172.72 o 
 -20  12   8      151.83      232.18    131.90 o 
 -18  12   8       32.25       25.70     91.40 o 
 -16  12   8      463.95      428.95     94.13 o 
 -14  12   8     3565.10     3214.24    151.96 o 
 -12  12   8     9540.23     9770.82   1104.43 o 
 -10  12   8     3124.40     3457.95    698.51 o 
  -8  12   8      972.34      970.23    127.35 o 
  -6  12   8     1542.26     1328.56     90.43 o 
  -4  12   8      101.96       80.14     54.23 o 
  -2  12   8    10841.58    10718.45    237.79 o 
   0  12   8    10342.50    10909.56    426.16 o 
   2  12   8     3827.49     3254.55    145.90 o 
   4  12   8     6686.13     6293.83    481.07 o 
   6  12   8      235.92      232.60    129.48 o 
   8  12   8      165.72       25.27    142.73 o 
  10  12   8      136.59        0.00    148.89 o 
 -19  13   8        0.34      117.37    114.83 o 
 -17  13   8      351.74      387.86    147.22 o 
 -15  13   8       42.10       78.28     97.87 o 
 -13  13   8        9.22        0.00     86.06 o 
 -11  13   8       37.70       54.17     80.12 o 
  -9  13   8      359.76      253.46     86.94 o 
  -7  13   8      719.67      769.62    138.59 o 
  -5  13   8      718.35     1535.56    295.66 o 
  -3  13   8      281.00      854.69    202.27 o 
  -1  13   8        4.37        0.00     43.81 o 
   1  13   8      163.74        9.09     68.37 o 
   3  13   8     1496.14     1297.39    171.57 o 
   5  13   8      219.04      237.38    125.43 o 
   7  13   8     1147.42     1240.95    213.74 o 
   9  13   8      120.48        0.00    146.55 o 
  11  13   8       61.05      186.42    168.54 o 
 -18  14   8        1.61      204.79    116.64 o 
 -16  14   8      110.41        0.00     99.77 o 
 -14  14   8     3053.21     2709.34    179.39 o 
 -12  14   8    12223.27    12009.81    398.94 o 
 -10  14   8     7301.37     7566.37    282.91 o 
  -8  14   8     1653.07     1530.94    103.80 o 
  -6  14   8     2277.99     2615.44    126.40 o 
  -4  14   8     1370.18     1240.70     90.36 o 
  -2  14   8    12403.38    12100.68    267.04 o 
   0  14   8    12680.96    13619.84    402.84 o 
   2  14   8     2432.93     2480.08    139.42 o 
   4  14   8     6002.55     6231.61    292.91 o 
   6  14   8     1900.14     1891.49    196.67 o 
   8  14   8       14.46        0.00    144.99 o 
  10  14   8       83.01        0.00    182.33 o 
 -19  15   8     1400.28     1041.01    157.66 o 
 -17  15   8     1798.36     1627.86    168.54 o 
 -15  15   8     2728.42     2520.45    209.43 o 
 -13  15   8      275.75      248.92    162.00 o 
 -11  15   8       55.18        0.00     81.21 o 
  -9  15   8     3206.52     2724.22    166.43 o 
  -7  15   8    15154.22    14072.17    390.30 o 
  -5  15   8    22022.98    20518.07    476.84 o 
  -3  15   8     8998.05     8318.86    203.95 o 
  -1  15   8     1416.74      993.57     75.03 o 
   1  15   8      177.55       11.48     74.51 o 
   3  15   8      354.24      141.30     87.90 o 
   5  15   8     2600.31     2883.66    221.80 o 
   7  15   8     6625.84     6797.56    334.70 o 
   9  15   8     3014.37     2947.11    248.65 o 
 -18  16   8       31.38        0.00    113.87 o 
 -16  16   8      138.14       64.96    110.13 o 
 -14  16   8      387.45      537.07    251.93 o 
 -12  16   8     3333.77     3133.21    273.49 o 
 -10  16   8     9690.71     9394.04   1212.22 o 
  -8  16   8     1834.76     2148.06    251.85 o 
  -6  16   8     8033.68     7720.21    230.87 o 
  -4  16   8      602.22      647.75    123.46 o 
  -2  16   8      293.30      467.73     68.16 o 
   0  16   8     9901.37    10907.03    303.75 o 
   2  16   8     5304.02     5674.39    336.85 o 
   4  16   8      376.14      336.14    138.92 o 
   6  16   8     1038.95     1007.69    178.10 o 
   8  16   8        0.07        0.00    168.16 o 
  10  16   8       52.17        0.00    155.34 o 
 -17  17   8      227.32      350.62    124.49 o 
 -15  17   8     1480.37     1367.00    158.02 o 
 -13  17   8     1985.01     1693.96    162.32 o 
 -11  17   8      858.07      846.12    177.40 o 
  -9  17   8     3164.21     3120.88    196.49 o 
  -7  17   8     1014.83     1595.45    322.04 o 
  -5  17   8        2.28      128.83     67.75 o 
  -3  17   8     1659.43     1669.53     94.82 o 
  -1  17   8     3702.14     4031.68    139.81 o 
   1  17   8      699.62      584.33     98.24 o 
   3  17   8     2534.35     3048.58    165.12 o 
   5  17   8      876.51      949.63    175.03 o 
   7  17   8       96.96       14.18    159.80 o 
   9  17   8       74.63        0.00    161.59 o 
 -18  18   8        0.87        0.00    113.31 o 
 -16  18   8     2145.88     1621.07    170.74 o 
 -14  18   8     2101.06     1865.46    172.47 o 
 -12  18   8      510.38      232.87    114.83 o 
 -10  18   8     5228.56     4870.54    231.70 o 
  -8  18   8     8121.36     8464.65    313.58 o 
  -6  18   8       10.09        0.00     91.34 o 
  -4  18   8     2726.83     2293.00    112.28 o 
  -2  18   8     2588.29     2454.15    114.00 o 
   0  18   8     7772.87     7607.33    245.55 o 
   2  18   8     9611.52     9582.67    293.77 o 
   4  18   8     3805.29     4631.92    209.47 o 
   6  18   8     1894.29     1732.95    338.17 o 
   8  18   8      108.76       79.43    168.02 o 
 -17  19   8     1394.24     1367.47    226.68 o 
 -15  19   8     1510.62     1487.97    238.38 o 
 -13  19   8      589.25      580.86    127.73 o 
 -11  19   8       13.47        9.94    101.69 o 
  -9  19   8     1458.92     1244.61    183.56 o 
  -7  19   8     9198.97     8785.06    343.09 o 
  -5  19   8     6512.82     6440.06    216.25 o 
  -3  19   8     7520.97     6860.98    198.80 o 
  -1  19   8     3139.46     2975.04    157.98 o 
   1  19   8      127.74        0.00     87.57 o 
   3  19   8     6868.28     7281.15    258.88 o 
   5  19   8     4495.11     4419.94    357.88 o 
   7  19   8     1404.97     1371.35    203.79 o 
   9  19   8     1013.82     1012.79    203.37 o 
 -16  20   8       63.03        0.00    111.56 o 
 -14  20   8       60.00      253.48    119.95 o 
 -12  20   8       79.27       98.12    110.26 o 
 -10  20   8     1965.94     1932.15    294.43 o 
  -8  20   8      587.52      615.55    122.37 o 
  -6  20   8     1053.69      940.80    106.53 o 
  -4  20   8       53.95        0.00     63.12 o 
  -2  20   8     1518.77     1220.83     96.96 o 
   0  20   8     2779.10     2628.56    260.55 o 
   2  20   8       68.15        0.00     97.34 o 
   4  20   8      615.47      611.85    124.71 o 
   6  20   8      210.35       57.52    160.72 o 
   8  20   8      213.38        0.00    169.54 o 
 -15  21   8      124.54       93.83    118.04 o 
 -13  21   8      179.52      124.08    112.60 o 
 -11  21   8      273.61      196.05    134.28 o 
  -9  21   8     1560.09     1664.42    180.48 o 
  -7  21   8     4578.41     5040.74    244.29 o 
  -5  21   8     2440.56     2423.91    124.11 o 
  -3  21   8     1510.44     1712.70    110.08 o 
  -1  21   8     2574.42     2805.75    160.46 o 
   1  21   8     2665.27     2633.55    160.99 o 
   3  21   8       46.96       87.22    106.37 o 
   5  21   8      143.68      178.12    158.89 o 
   7  21   8        5.78        0.00    156.32 o 
 -16  22   8      489.96      291.97    205.73 o 
 -14  22   8     3129.10     3099.07    476.76 o 
 -12  22   8     4575.64     4388.05    242.57 o 
 -10  22   8     4968.49     4702.36    247.77 o 
  -8  22   8     6467.20     6690.30    308.60 o 
  -6  22   8     4192.03     3559.96    208.52 o 
  -4  22   8      395.67      277.58     79.33 o 
  -2  22   8    11454.64    11433.53    280.24 o 
   0  22   8     4783.63     4763.36    203.57 o 
   2  22   8     2131.95     2312.00    170.08 o 
   4  22   8     1750.77     1998.35    168.09 o 
   6  22   8     1623.78     1614.31    216.01 o 
 -15  23   8      418.15      555.32    145.57 o 
 -13  23   8      837.69     1061.81    180.48 o 
 -11  23   8      187.53      147.77    122.20 o 
  -9  23   8     2524.04     2210.59    296.28 o 
  -7  23   8      448.55      329.86    124.43 o 
  -5  23   8     1276.39     1226.05    118.82 o 
  -3  23   8     4443.21     4507.74    166.29 o 
  -1  23   8     2448.21     2280.30    157.71 o 
   1  23   8      852.36      693.01    123.26 o 
   3  23   8      657.14      687.57    132.52 o 
   5  23   8     1858.20     1812.94    491.54 o 
   7  23   8     1828.36     2119.35    240.85 o 
 -14  24   8       16.43        0.00    187.25 o 
 -12  24   8      195.18      245.83    131.08 o 
 -10  24   8       25.18        0.00    114.49 o 
  -8  24   8       63.40      120.99    115.30 o 
  -6  24   8       45.21        0.00     88.73 o 
  -4  24   8     1305.47     1240.06    122.26 o 
  -2  24   8       16.50       98.07     98.41 o 
   0  24   8      179.53       87.62    125.69 o 
   2  24   8        1.80        0.00    106.69 o 
   4  24   8      195.38      123.62    124.65 o 
   6  24   8        4.43        0.00    152.34 o 
 -13  25   8       72.29       65.91    132.73 o 
 -11  25   8       37.85        0.00    117.74 o 
  -9  25   8      389.56      360.42    133.46 o 
  -7  25   8      940.06     1073.69    154.16 o 
  -5  25   8     7661.65     7903.91    262.57 o 
  -3  25   8     4055.03     4046.05    183.46 o 
  -1  25   8      244.62      155.10    104.79 o 
   1  25   8       56.89       41.08    109.49 o 
   3  25   8       63.79        1.27    122.01 o 
   5  25   8      369.19      346.86    277.18 o 
 -12  26   8     3049.19     3318.45    232.96 o 
 -10  26   8     2352.14     2510.14    197.30 o 
  -8  26   8     1603.07     1399.11    170.29 o 
  -6  26   8      292.95      223.14    105.02 o 
  -4  26   8       67.66        0.00     86.45 o 
  -2  26   8      542.42      519.14    134.89 o 
   0  26   8     2601.57     2942.64    182.15 o 
   2  26   8     4416.70     4945.25    232.88 o 
   4  26   8     2066.57     2010.75    180.47 o 
 -11  27   8       54.31        0.00    121.71 o 
  -9  27   8      557.71      597.42    165.69 o 
  -7  27   8     1076.26     1034.57    134.79 o 
  -5  27   8     1462.26     1467.05    139.81 o 
  -3  27   8      350.11      239.42    122.44 o 
  -1  27   8      434.23      261.19    136.33 o 
   1  27   8       47.98        0.00    141.44 o 
   3  27   8      160.27       74.08    137.38 o 
 -10  28   8       60.88      222.24    140.24 o 
  -8  28   8        1.12        0.00    126.56 o 
  -6  28   8       20.72        0.00     98.86 o 
  -4  28   8       30.85        0.00     96.43 o 
  -2  28   8       80.61       78.51    134.53 o 
   0  28   8       75.02        0.00    170.01 o 
   2  28   8      178.56        0.00    125.20 o 
  -9  29   8      715.18      639.69    164.20 o 
  -7  29   8     1029.06     1271.57    209.60 o 
  -5  29   8     1384.06     1680.38    151.44 o 
  -3  29   8     1682.27     1889.25    191.21 o 
  -1  29   8      949.00      733.20    159.43 o 
   1  29   8      218.63      102.92    149.56 o 
  -6  30   8       21.23       93.76    317.22 o 
  -4  30   8      121.84       56.95    108.58 o 
  -2  30   8      315.59      339.13    148.51 o 
 -21   1   9      305.03      301.69     98.63 o 
 -19   1   9     2582.87     2484.44    175.68 o 
 -17   1   9     2638.95     2710.10    164.52 o 
 -15   1   9        1.75        0.00     70.13 o 
 -13   1   9       16.74        0.00     54.90 o 
 -11   1   9      474.20      369.90    115.19 o 
  -9   1   9     5818.62     6767.80    554.37 o 
  -7   1   9     8443.47     7165.63    242.57 o 
  -5   1   9    28720.74    27851.44   2120.16 o 
  -3   1   9      256.28      312.11     37.45 o 
  -1   1   9    11927.13     9860.68    201.85 o 
   1   1   9      722.24     1042.52    126.27 o 
   3   1   9     7808.98     6825.24    392.37 o 
   5   1   9     4714.32     4053.52    227.47 o 
   7   1   9     1616.02     1677.49    121.98 o 
   9   1   9     3426.96     3354.31    236.14 o 
  11   1   9       89.53       73.29     93.72 o 
 -20   2   9      179.22      160.35     90.20 o 
 -18   2   9      429.91      532.51    106.16 o 
 -16   2   9     3762.10     3613.00    160.11 o 
 -14   2   9     7573.19     7712.26    237.26 o 
 -12   2   9    13188.86    11663.69    408.78 o 
 -10   2   9     7201.39     6044.19    528.50 o 
  -8   2   9      442.04      439.14     58.18 o 
  -6   2   9       46.25      119.21     63.11 o 
  -4   2   9     3728.63     3482.61    237.15 o 
  -2   2   9    11257.10     8982.42    187.10 o 
   0   2   9    31632.01    30376.86    636.42 o 
   2   2   9    21172.63    18992.34    479.90 o 
   4   2   9     2507.14     2169.70    173.58 o 
   6   2   9      161.57       61.50     80.78 o 
   8   2   9       79.31        0.00     79.96 o 
  10   2   9     1448.56     1258.26    118.46 o 
  12   2   9     1193.36     1100.70    168.77 o 
 -21   3   9      858.93      870.29    114.38 o 
 -19   3   9      187.46      128.26     94.71 o 
 -17   3   9      200.50      300.27    172.84 o 
 -15   3   9     1443.10     1547.75    102.17 o 
 -13   3   9       76.33      123.90     65.45 o 
 -11   3   9      394.17      640.08     90.13 o 
  -9   3   9     3733.32     4076.86    329.48 o 
  -7   3   9     4090.55     3355.99    377.14 o 
  -5   3   9    35377.52    40483.12   1935.17 o 
  -3   3   9      351.18      980.96     93.61 o 
  -1   3   9      346.82      150.33     34.17 o 
   1   3   9     2158.37     2043.00    166.85 o 
   3   3   9      189.92      203.66    110.25 o 
   5   3   9     5581.51     4952.89    191.09 o 
   7   3   9     2208.35     2428.33    213.76 o 
   9   3   9      378.75      370.72    129.80 o 
  11   3   9        0.22        0.00    106.60 o 
 -20   4   9       23.28        0.00     93.22 o 
 -18   4   9      105.60       67.83     77.21 o 
 -16   4   9      840.78      740.79    115.58 o 
 -14   4   9       33.25      328.14     79.62 o 
 -12   4   9      181.93      391.87     82.20 o 
 -10   4   9     5276.85     5720.83    452.74 o 
  -8   4   9        3.83      219.91     62.56 o 
  -6   4   9     2446.97     1479.36    110.13 o 
  -4   4   9      645.51      596.33     64.48 o 
  -2   4   9     1140.99      791.99     93.03 o 
   0   4   9     3910.48     3230.55    276.15 o 
   2   4   9      343.67      545.48    163.54 o 
   4   4   9     1700.37     1538.40    171.83 o 
   6   4   9       18.98        0.00    110.42 o 
   8   4   9     4033.71     3774.12    217.32 o 
  10   4   9      502.78      526.14    123.66 o 
  12   4   9        8.38       29.57    213.12 o 
 -21   5   9      835.53      931.30    131.49 o 
 -19   5   9     1388.17     1181.60    109.96 o 
 -17   5   9     1796.59     1538.92    112.12 o 
 -15   5   9     1695.09     2009.07    130.48 o 
 -13   5   9      559.62      852.59     88.09 o 
 -11   5   9     4560.01     4588.25    182.77 o 
  -9   5   9     4454.27     3049.65    214.44 o 
  -7   5   9     5185.82     5987.51    177.34 o 
  -5   5   9     7632.35     6441.41   1035.95 o 
  -3   5   9    19714.66    16778.30    293.61 o 
  -1   5   9      486.10      615.06     44.45 o 
   1   5   9     3365.58     3684.03    147.07 o 
   3   5   9     4303.25     3779.79    175.73 o 
   5   5   9     5659.24     5496.78    205.52 o 
   7   5   9     5206.96     5517.81    217.44 o 
   9   5   9     1320.47     1008.52    166.27 o 
  11   5   9      790.38      987.52    183.65 o 
 -20   6   9      102.76       46.78     82.43 o 
 -18   6   9      405.29      287.39     84.38 o 
 -16   6   9      134.46      116.06     80.08 o 
 -14   6   9     5481.36     4805.55    342.29 o 
 -12   6   9     8847.36     8093.57    250.35 o 
 -10   6   9     6177.52     6042.46    212.30 o 
  -8   6   9     3732.18     3410.40    297.14 o 
  -6   6   9       80.62      208.91     55.33 o 
  -4   6   9     6124.17     5073.81    134.78 o 
  -2   6   9    15104.34    15480.90    274.42 o 
   0   6   9     6404.86     5429.70    242.54 o 
   2   6   9     6834.35     6499.95    209.68 o 
   4   6   9     8443.54     8759.61    339.02 o 
   6   6   9        1.41        0.00    115.19 o 
   8   6   9     3744.89     3251.77    317.22 o 
  10   6   9      649.38      428.33    166.93 o 
 -21   7   9       12.92      164.46    107.77 o 
 -19   7   9      348.89      555.64     95.85 o 
 -17   7   9        1.98      135.62     86.23 o 
 -15   7   9       72.49       32.73     76.13 o 
 -13   7   9       73.00        0.00     61.11 o 
 -11   7   9      278.97      306.42     64.19 o 
  -9   7   9       17.24      104.17     53.01 o 
  -7   7   9        7.89      240.92     55.26 o 
  -5   7   9     4938.60     4011.89    341.30 o 
  -3   7   9     2451.71     2404.51    280.06 o 
  -1   7   9      387.80      252.38     58.75 o 
   1   7   9     1286.55     1328.46     93.16 o 
   3   7   9      246.54       79.99     99.46 o 
   5   7   9       19.61       24.59    113.34 o 
   7   7   9      552.45      575.13    144.60 o 
   9   7   9      994.33     1095.42    178.93 o 
  11   7   9        4.71       11.19    147.33 o 
 -20   8   9      140.12      146.27    128.85 o 
 -18   8   9      137.46       64.08     90.15 o 
 -16   8   9      605.80      495.43     97.52 o 
 -14   8   9     3845.24     3656.05    284.48 o 
 -12   8   9      886.18      829.90    128.24 o 
 -10   8   9      468.35      552.86     69.83 o 
  -8   8   9     1869.49     1656.67    247.91 o 
  -6   8   9     2667.80     2178.25    130.42 o 
  -4   8   9     1218.76     1535.25    156.74 o 
  -2   8   9    13812.83    12835.89    362.39 o 
   0   8   9     3837.64     3671.80    282.10 o 
   2   8   9        5.84        0.00     84.65 o 
   4   8   9     4005.58     3879.57    485.38 o 
   6   8   9      546.79      461.32    282.11 o 
   8   8   9        1.46       61.73    141.60 o 
  10   8   9      112.62       41.24    150.43 o 
 -19   9   9     2248.00     2360.90    158.43 o 
 -17   9   9     2374.12     2267.81    145.54 o 
 -15   9   9     2035.04     1478.20    117.74 o 
 -13   9   9        4.43        0.00     64.43 o 
 -11   9   9     2712.69     2072.70    112.88 o 
  -9   9   9     6378.70     5922.07    233.86 o 
  -7   9   9     9313.22     8714.66    237.27 o 
  -5   9   9    25515.59    25159.63    557.51 o 
  -3   9   9    15101.80    16557.78    472.81 o 
  -1   9   9      118.31       44.53     56.23 o 
   1   9   9     1779.30     1800.33    169.75 o 
   3   9   9     2935.26     2936.35    201.29 o 
   5   9   9     4839.96     5138.81    436.72 o 
   7   9   9     5357.16     5324.79    395.45 o 
   9   9   9     2958.48     3280.02    247.99 o 
  11   9   9      145.03      206.58    162.33 o 
 -20  10   9      100.94      121.16     99.81 o 
 -18  10   9      417.11      289.82    129.14 o 
 -16  10   9     1080.57      926.90    114.23 o 
 -14  10   9     1077.01     1101.81    151.68 o 
 -12  10   9     3717.42     3570.92    148.49 o 
 -10  10   9    18422.20    18103.77    617.20 o 
  -8  10   9     1594.65     1433.28    113.41 o 
  -6  10   9     5519.29     5392.65    250.47 o 
  -4  10   9     4541.73     4158.78    227.12 o 
  -2  10   9      186.22      137.92     46.16 o 
   0  10   9     6990.97     5741.69    285.35 o 
   2  10   9     6986.88     7766.71    351.10 o 
   4  10   9     1946.52     2223.98    277.80 o 
   6  10   9      168.76        0.00    243.92 o 
   8  10   9       20.78        0.00    147.97 o 
  10  10   9      489.52      456.81    169.20 o 
 -19  11   9      372.43      370.02    106.78 o 
 -17  11   9      910.63      977.16    116.34 o 
 -15  11   9       86.57       18.87     78.84 o 
 -13  11   9      113.70       18.20     85.64 o 
 -11  11   9      185.31      240.84     87.98 o 
  -9  11   9     1019.70     1076.95    216.82 o 
  -7  11   9      133.78      713.59    169.07 o 
  -5  11   9      738.26      722.13    128.39 o 
  -3  11   9      367.07      529.44     59.39 o 
  -1  11   9     1360.94     1451.98     99.57 o 
   1  11   9     3506.19     3838.44    157.14 o 
   3  11   9      898.55     1213.37    151.18 o 
   5  11   9      133.32        0.96    128.70 o 
   7  11   9      648.95      532.15    162.87 o 
   9  11   9      147.58        0.00    153.53 o 
  11  11   9        0.33        0.00    214.36 o 
 -20  12   9      323.79      268.00    130.05 o 
 -18  12   9      664.06      608.26    134.48 o 
 -16  12   9     2045.10     1955.15    271.03 o 
 -14  12   9     3603.91     3397.08    335.70 o 
 -12  12   9     2163.27     2169.98    156.79 o 
 -10  12   9     4644.89     4625.99    686.80 o 
  -8  12   9      591.91      837.68    132.98 o 
  -6  12   9     2158.63     2301.79    119.20 o 
  -4  12   9       28.82        0.00     52.15 o 
  -2  12   9     2836.97     3859.75    279.52 o 
   0  12   9    17080.18    19005.76    591.31 o 
   2  12   9    10229.23     9431.94    275.10 o 
   4  12   9      391.95      422.94    138.78 o 
   6  12   9       60.46        0.00    137.64 o 
   8  12   9       60.22        0.00    148.20 o 
  10  12   9      725.28      548.79    178.10 o 
 -19  13   9     2439.07     1923.60    332.01 o 
 -17  13   9     3314.95     2765.01    303.06 o 
 -15  13   9      791.13      631.45    127.24 o 
 -13  13   9      603.80      791.02    125.11 o 
 -11  13   9       18.71        0.00     82.21 o 
  -9  13   9    21966.21    22271.86    630.57 o 
  -7  13   9    26034.79    25472.83    576.81 o 
  -5  13   9     1895.96     1769.43    107.07 o 
  -3  13   9      533.56      191.67     53.35 o 
  -1  13   9     2718.62     2704.44    135.95 o 
   1  13   9        0.25      166.63     78.13 o 
   3  13   9     3417.93     3460.79    226.37 o 
   5  13   9     3762.79     3638.01    238.56 o 
   7  13   9     4756.37     4791.18    285.71 o 
   9  13   9     1219.29     1067.01    194.26 o 
 -18  14   9      186.06      235.52    124.56 o 
 -16  14   9      165.78      162.25    115.59 o 
 -14  14   9     7185.24     6607.81    683.11 o 
 -12  14   9     3122.19     2557.97    385.59 o 
 -10  14   9      238.48      164.39    211.28 o 
  -8  14   9       68.62      133.21     71.06 o 
  -6  14   9      941.55      786.96     86.30 o 
  -4  14   9     1705.30     1383.44     86.02 o 
  -2  14   9    10086.68     9529.06    440.80 o 
   0  14   9     5351.19     6410.20    214.35 o 
   2  14   9      224.50      172.54     88.43 o 
   4  14   9      513.53      340.70    141.18 o 
   6  14   9        2.76        0.00    139.85 o 
   8  14   9       34.02        0.00    144.60 o 
  10  14   9      327.58      220.52    236.53 o 
 -19  15   9      372.33      320.16    132.10 o 
 -17  15   9      352.38      314.60    125.11 o 
 -15  15   9      294.97      288.94    162.62 o 
 -13  15   9      356.82      346.74    128.12 o 
 -11  15   9      121.25      155.73    200.80 o 
  -9  15   9      442.12      389.09    224.83 o 
  -7  15   9      996.21     1502.13    300.63 o 
  -5  15   9     1338.83     1500.96    264.42 o 
  -3  15   9     2488.37     2812.89    115.88 o 
  -1  15   9     2962.09     2648.01    142.24 o 
   1  15   9       38.38        0.00    109.31 o 
   3  15   9     2346.50     2445.13    229.14 o 
   5  15   9      116.12        0.00    141.11 o 
   7  15   9        9.33        0.00    144.22 o 
   9  15   9      311.13       38.86    201.42 o 
 -18  16   9       43.83        0.00    197.73 o 
 -16  16   9     1775.91     1552.89    172.47 o 
 -14  16   9     6880.12     6637.21    290.40 o 
 -12  16   9     3888.54     3536.21    317.84 o 
 -10  16   9      610.85      738.37    122.59 o 
  -8  16   9     1321.78     1189.88    103.36 o 
  -6  16   9        3.27        0.00     64.27 o 
  -4  16   9     3229.27     3071.27    124.08 o 
  -2  16   9     9031.12     8508.87    255.75 o 
   0  16   9     6246.33     6785.90    229.54 o 
   2  16   9      979.41      918.19    152.54 o 
   4  16   9      911.30      893.50    169.76 o 
   6  16   9      187.49        0.00    153.31 o 
   8  16   9      257.82       54.92    270.41 o 
 -17  17   9     1185.95     1003.75    157.56 o 
 -15  17   9     1048.78      888.69    145.67 o 
 -13  17   9       35.96        0.00     95.90 o 
 -11  17   9     1818.79     1572.92    155.20 o 
  -9  17   9     1924.56     1394.49    168.77 o 
  -7  17   9     8344.18     7152.20    275.07 o 
  -5  17   9     8782.79     8924.81    262.55 o 
  -3  17   9     2393.22     2118.53    111.04 o 
  -1  17   9      596.23      439.31     93.51 o 
   1  17   9     1917.90     1924.86    190.92 o 
   3  17   9     1964.96     2005.09    198.86 o 
   5  17   9     3279.65     3217.01    246.62 o 
   7  17   9     3512.34     3724.92    276.60 o 
   9  17   9      227.16      210.66    251.31 o 
 -18  18   9       47.25      111.20    122.15 o 
 -16  18   9        2.23        0.00    112.50 o 
 -14  18   9        8.26      127.02    112.36 o 
 -12  18   9      220.08      451.05    118.06 o 
 -10  18   9      512.76      572.59    270.41 o 
  -8  18   9      231.48      281.89     83.33 o 
  -6  18   9      199.27       75.34     79.90 o 
  -4  18   9      155.18      195.28     69.73 o 
  -2  18   9     1055.19     1132.74    110.81 o 
   0  18   9     3334.84     3288.24    164.21 o 
   2  18   9       17.08        0.00     94.58 o 
   4  18   9      151.18        0.00    143.82 o 
   6  18   9      426.35      427.99    173.29 o 
   8  18   9      275.18      276.56    182.48 o 
 -17  19   9      151.34      164.74    127.99 o 
 -15  19   9      445.31      469.91    132.07 o 
 -13  19   9       90.08       91.82    108.24 o 
 -11  19   9     2120.07     2160.57    317.22 o 
  -9  19   9     4266.42     4446.12    231.28 o 
  -7  19   9     1256.83     1525.42    221.04 o 
  -5  19   9     3939.05     4281.32    205.02 o 
  -3  19   9     1481.15     1501.66    131.05 o 
  -1  19   9       17.27        0.00     79.77 o 
   1  19   9       99.12        0.00     98.17 o 
   3  19   9       29.71        0.00    141.85 o 
   5  19   9       53.67        0.00    151.78 o 
   7  19   9       91.02        0.00    161.33 o 
 -16  20   9      544.70      527.96    206.35 o 
 -14  20   9     2355.14     2166.11    189.30 o 
 -12  20   9     5518.82     5533.71    266.98 o 
 -10  20   9     5485.89     5536.03    263.06 o 
  -8  20   9     1190.70     1085.77    143.28 o 
  -6  20   9      302.09       65.39     86.52 o 
  -4  20   9     8731.95     8158.82    220.14 o 
  -2  20   9     4336.28     3946.45    177.64 o 
   0  20   9      655.38      544.52    110.19 o 
   2  20   9     2228.59     2110.00    156.76 o 
   4  20   9     3520.12     4041.38    271.46 o 
   6  20   9      237.42      175.65    175.96 o 
 -15  21   9      633.58      566.63    152.76 o 
 -13  21   9        3.69       56.38    119.61 o 
 -11  21   9      349.87      314.62    124.88 o 
  -9  21   9     3176.08     3046.02    198.93 o 
  -7  21   9     4442.96     3894.74    220.39 o 
  -5  21   9     2945.08     2666.48    296.77 o 
  -3  21   9     2440.79     2431.12    126.45 o 
  -1  21   9       41.63        0.00     93.10 o 
   1  21   9     1074.36     1099.10    128.76 o 
   3  21   9     2593.34     2437.83    170.64 o 
   5  21   9      703.59      573.80    188.54 o 
   7  21   9      536.04      349.87    252.55 o 
 -16  22   9        1.60      307.98    221.75 o 
 -14  22   9        3.81      193.76    122.79 o 
 -12  22   9      264.61      504.83    138.07 o 
 -10  22   9     1014.08     1183.84    157.09 o 
  -8  22   9       28.14        0.00    106.71 o 
  -6  22   9      373.47      146.64     92.31 o 
  -4  22   9       11.46       61.49     85.17 o 
  -2  22   9      543.76      451.02    109.87 o 
   0  22   9      216.51      267.33    106.05 o 
   2  22   9        0.79       16.12    108.20 o 
   4  22   9        8.00        0.00    157.16 o 
   6  22   9      257.85       12.10    174.12 o 
 -15  23   9        4.21        0.00    121.92 o 
 -13  23   9       25.99       64.33    124.24 o 
 -11  23   9      763.16      734.72    153.75 o 
  -9  23   9     1637.67     2054.89    182.31 o 
  -7  23   9     2320.55     2188.08    351.10 o 
  -5  23   9     3492.02     3808.04    164.83 o 
  -3  23   9     1247.05     1325.10    129.32 o 
  -1  23   9      561.54      450.09    129.32 o 
   1  23   9       63.46        0.00    102.28 o 
   3  23   9      166.33      231.46    125.28 o 
   5  23   9      377.63      221.22    294.43 o 
 -14  24   9     1270.91     1466.71    184.37 o 
 -12  24   9     2007.62     1920.28    193.38 o 
 -10  24   9     1553.87     1618.88    240.84 o 
  -8  24   9      937.19      925.86    150.67 o 
  -6  24   9      136.55       29.62     95.88 o 
  -4  24   9      465.57      504.15     93.07 o 
  -2  24   9     4930.89     4723.05    205.99 o 
   0  24   9     6041.50     6460.14    247.57 o 
   2  24   9     4661.82     5471.53    239.02 o 
   4  24   9      261.07       47.81    166.82 o 
 -13  25   9       58.81       22.17    139.96 o 
 -11  25   9      386.90      335.69    141.70 o 
  -9  25   9     1088.93     1101.08    202.65 o 
  -7  25   9      753.53      547.12    158.92 o 
  -5  25   9     1270.64     1313.00    135.55 o 
  -3  25   9      875.58      809.00    121.30 o 
  -1  25   9      491.02      450.66    115.94 o 
   1  25   9       10.38       40.23    115.75 o 
   3  25   9     1428.39     1483.22    162.59 o 
 -12  26   9       12.65      187.43    147.83 o 
 -10  26   9      136.65        0.00    122.79 o 
  -8  26   9        0.72        0.00    124.43 o 
  -6  26   9      277.83      283.12    106.15 o 
  -4  26   9      121.40       55.99     97.35 o 
  -2  26   9      170.59      201.47    113.72 o 
   0  26   9      424.18      701.54    131.30 o 
   2  26   9      165.46      252.78    128.76 o 
 -11  27   9      250.59      376.28    179.86 o 
  -9  27   9     1023.71     1026.70    167.19 o 
  -7  27   9     2684.36     2753.57    174.73 o 
  -5  27   9     1625.09     1759.08    149.00 o 
  -3  27   9      417.91      377.31    136.28 o 
  -1  27   9      407.72      412.09    122.24 o 
   1  27   9       14.95        0.00    119.89 o 
 -10  28   9       88.99        0.00    186.02 o 
  -8  28   9      331.19      204.43    115.84 o 
  -6  28   9        9.22        0.00    123.53 o 
  -4  28   9      625.49      485.81    143.84 o 
  -2  28   9     3420.17     3848.60    250.44 o 
   0  28   9     1549.30     1801.22    262.75 o 
  -7  29   9      400.97      247.75    216.20 o 
  -5  29   9      777.88      941.26    135.59 o 
  -3  29   9        4.73       18.48    141.12 o 
  -1  29   9       27.02        0.00    138.74 o 
 -20   0  10      226.61      495.35    147.22 o 
 -18   0  10     3292.65     3418.42    228.01 o 
 -16   0  10     3134.68     2913.60    188.16 o 
 -14   0  10    13204.00    11298.05    543.28 o 
 -12   0  10    10043.92     7060.21    385.59 o 
 -10   0  10     2555.53     1957.54    198.34 o 
  -8   0  10     1664.72     1106.28    146.60 o 
  -6   0  10     1217.23     1124.75    144.14 o 
  -4   0  10    22133.65    16547.22    801.37 o 
  -2   0  10    37554.48    36362.93   2171.28 o 
   0   0  10     4957.81     4698.59    274.72 o 
   2   0  10     8648.81     8814.48    433.64 o 
   4   0  10     1571.65     1551.77    146.37 o 
   6   0  10     1394.64     1232.26    148.71 o 
   8   0  10     1076.08      933.20    156.36 o 
  10   0  10      863.79      771.78    159.30 o 
 -21   1  10      232.29       43.62     97.48 o 
 -19   1  10     1322.64     1680.86    130.98 o 
 -17   1  10     1257.69     1304.39    109.59 o 
 -15   1  10     1406.42     1552.01    121.36 o 
 -13   1  10       30.39       48.25     88.34 o 
 -11   1  10     5371.85     6300.06    552.52 o 
  -9   1  10     8327.13     7346.42    708.98 o 
  -7   1  10     6725.29     6085.71    225.60 o 
  -5   1  10    45669.57    47595.60   3298.50 o 
  -3   1  10     5598.70     4016.40    119.14 o 
  -1   1  10        2.03       36.34     62.72 o 
   1   1  10     3792.79     3684.49    325.23 o 
   3   1  10     6347.39     5212.11    191.32 o 
   5   1  10     4229.89     3806.75    170.78 o 
   7   1  10       45.06       15.69    104.38 o 
   9   1  10       64.97        0.00     82.78 o 
  11   1  10       15.62        0.00    112.23 o 
 -20   2  10       25.82       11.99     88.91 o 
 -18   2  10     2940.89     3070.92    149.58 o 
 -16   2  10      664.86      865.99     92.80 o 
 -14   2  10     3034.47     2523.84    170.10 o 
 -12   2  10     1566.71     2234.64    357.88 o 
 -10   2  10      203.10      206.29    142.90 o 
  -8   2  10       21.95        9.72     53.66 o 
  -6   2  10     1176.16     1699.55    128.31 o 
  -4   2  10     1936.22     2900.18    175.50 o 
  -2   2  10     3519.07     4112.64    365.39 o 
   0   2  10        0.61      179.42     93.89 o 
   2   2  10       26.18      113.16    112.71 o 
   4   2  10      303.33      180.74     85.26 o 
   6   2  10      406.17      313.88     95.26 o 
   8   2  10     1438.98     1543.20    122.76 o 
  10   2  10        2.10        0.00     98.34 o 
 -21   3  10      407.81      381.07    104.61 o 
 -19   3  10     1315.01     1408.78    142.43 o 
 -17   3  10     1138.38     1053.15    105.16 o 
 -15   3  10      748.25      512.99     92.71 o 
 -13   3  10      595.94      674.20    108.72 o 
 -11   3  10     1719.22     1538.68    188.49 o 
  -9   3  10     9364.31     7834.13    222.35 o 
  -7   3  10    18620.42    18111.27    419.83 o 
  -5   3  10    10843.20     8229.31    229.08 o 
  -3   3  10     1310.72     1579.37     76.75 o 
  -1   3  10     2948.46     2577.23    155.94 o 
   1   3  10     1708.30     1255.83     96.81 o 
   3   3  10     4471.22     3922.69    225.38 o 
   5   3  10     4977.47     4585.54    188.84 o 
   7   3  10     3984.14     3615.18    183.46 o 
   9   3  10        1.77        0.00    100.04 o 
  11   3  10        3.84      156.33    195.88 o 
 -20   4  10       40.72        4.71     97.62 o 
 -18   4  10      818.95     1010.71    104.92 o 
 -16   4  10     1281.55     1304.01    118.87 o 
 -14   4  10     4618.96     4190.64    335.76 o 
 -12   4  10    13580.71    12707.19    411.59 o 
 -10   4  10    10349.52    10272.54    561.76 o 
  -8   4  10      488.14      725.66     91.42 o 
  -6   4  10    11857.03    12359.11    308.80 o 
  -4   4  10    13830.86    14004.86    257.39 o 
  -2   4  10    15249.55    15895.62    283.41 o 
   0   4  10    21026.12    18783.37    443.63 o 
   2   4  10     5923.43     5335.30    190.69 o 
   4   4  10      404.69      415.14     91.10 o 
   6   4  10      273.84      116.59    153.99 o 
   8   4  10      250.25      297.03    149.80 o 
  10   4  10      647.56      626.61    172.95 o 
 -21   5  10      241.66      233.63    109.54 o 
 -19   5  10      873.70     1023.58    148.41 o 
 -17   5  10        0.80        0.00     97.52 o 
 -15   5  10       18.02        0.00     73.44 o 
 -13   5  10       68.64       19.36     64.67 o 
 -11   5  10     2269.57     2455.12    157.09 o 
  -9   5  10     5151.38     5170.47   1175.26 o 
  -7   5  10      602.54      719.48    130.95 o 
  -5   5  10      239.04      300.10     71.90 o 
  -3   5  10      207.65      147.58     38.27 o 
  -1   5  10      711.22      885.97     64.96 o 
   1   5  10      601.06      581.97     85.22 o 
   3   5  10      519.14      421.76    117.51 o 
   5   5  10        2.08        0.00    123.19 o 
   7   5  10     2639.72     3245.05    261.79 o 
   9   5  10     2266.10     2066.27    206.58 o 
 -20   6  10       84.28      101.25    102.95 o 
 -18   6  10       25.32        0.00    127.53 o 
 -16   6  10      388.87      302.01    132.36 o 
 -14   6  10     1985.75     2431.14    139.72 o 
 -12   6  10      167.93      356.25     96.46 o 
 -10   6  10     1193.51     1008.93    215.59 o 
  -8   6  10      993.22      901.16    103.81 o 
  -6   6  10       73.18      166.93     61.98 o 
  -4   6  10     1047.80     1062.42    131.25 o 
  -2   6  10     2190.52     1680.05    128.13 o 
   0   6  10    10992.85     9249.35    500.16 o 
   2   6  10      584.86      433.05    114.63 o 
   4   6  10     1383.43     1103.54    157.69 o 
   6   6  10      628.78      655.29    146.59 o 
   8   6  10      370.53      290.78    154.47 o 
  10   6  10        7.61      144.88    121.44 o 
 -21   7  10     1459.82     1547.48    147.98 o 
 -19   7  10     3227.22     3100.01    177.46 o 
 -17   7  10      347.66      170.18     91.43 o 
 -15   7  10      318.82      180.38     83.80 o 
 -13   7  10        2.27        0.00     65.35 o 
 -11   7  10       39.40        0.00    173.09 o 
  -9   7  10    14815.45    14070.61    347.71 o 
  -7   7  10    20832.97    21007.13    803.98 o 
  -5   7  10     7237.41     8010.91    342.55 o 
  -3   7  10     3987.99     3527.98    115.21 o 
  -1   7  10      109.12      281.58     68.17 o 
   1   7  10    13993.17    13512.74    444.23 o 
   3   7  10     4049.34     4246.84    231.07 o 
   5   7  10       80.91        6.62    118.46 o 
   7   7  10     3284.96     3691.23    307.37 o 
   9   7  10     3951.59     4115.28    309.21 o 
 -20   8  10       96.86       55.06     97.77 o 
 -18   8  10      198.29        0.00    202.26 o 
 -16   8  10     2303.47     1902.04    133.95 o 
 -14   8  10     5004.23     5387.69    392.76 o 
 -12   8  10     3749.14     3932.41    178.56 o 
 -10   8  10     1025.42      633.99    208.20 o 
  -8   8  10     1451.02     1130.57    110.84 o 
  -6   8  10     3196.24     2747.34    126.86 o 
  -4   8  10     3647.32     3296.09    115.82 o 
  -2   8  10     2943.14     2132.86    116.34 o 
   0   8  10     8690.53    10221.67    278.83 o 
   2   8  10     4345.16     4915.64    255.01 o 
   4   8  10     4223.79     4248.64    423.17 o 
   6   8  10      210.19        0.00    154.61 o 
   8   8  10     2425.44     2604.33    354.80 o 
  10   8  10     1086.40     1128.65    198.73 o 
 -19   9  10      382.30      378.74    105.83 o 
 -17   9  10       56.28      102.54     99.82 o 
 -15   9  10       62.94        0.82     78.25 o 
 -13   9  10     2246.69     1988.67    123.77 o 
 -11   9  10        5.36      111.71     84.44 o 
  -9   9  10     1341.22     1948.70    624.59 o 
  -7   9  10      178.97      868.22    153.25 o 
  -5   9  10     1745.01     1858.51    296.58 o 
  -3   9  10     2436.07     2472.17    164.30 o 
  -1   9  10     1067.30     1444.11    134.95 o 
   1   9  10      118.36        0.00     94.70 o 
   3   9  10      344.89      516.64    208.81 o 
   5   9  10     2030.06     2035.92    640.60 o 
   7   9  10      489.43      252.53    150.09 o 
   9   9  10       24.80       49.23    156.27 o 
 -20  10  10      312.07      412.77    111.84 o 
 -18  10  10     1973.82     1825.06    143.86 o 
 -16  10  10     3299.13     3224.08    483.53 o 
 -14  10  10      613.00     1002.90    140.44 o 
 -12  10  10     1246.81     1152.43    272.87 o 
 -10  10  10     7864.06     8708.56    386.21 o 
  -8  10  10     2725.45     2471.39    126.87 o 
  -6  10  10      686.38      731.47     81.97 o 
  -4  10  10     2905.23     3248.85    177.92 o 
  -2  10  10     3157.40     3219.52    140.85 o 
   0  10  10        8.85      142.90     75.21 o 
   2  10  10     1271.66     1340.75    156.95 o 
   4  10  10     2312.10     2397.14    209.08 o 
   6  10  10      211.22      191.77    189.72 o 
   8  10  10      229.13       83.93    160.72 o 
  10  10  10      723.12      801.53    188.41 o 
 -19  11  10      969.15      959.88    165.69 o 
 -17  11  10     2695.45     2503.31    190.34 o 
 -15  11  10      295.63      184.03    123.19 o 
 -13  11  10     1962.90     1556.63    151.09 o 
 -11  11  10     9973.77    10044.32    352.30 o 
  -9  11  10     5434.03     4878.93    287.66 o 
  -7  11  10     6956.07     6259.81    251.54 o 
  -5  11  10    10096.85    10891.73    324.10 o 
  -3  11  10     3558.28     3064.90    140.25 o 
  -1  11  10     1436.69     1552.05    111.17 o 
   1  11  10      262.56       40.99    104.10 o 
   3  11  10     4762.25     5108.58    272.69 o 
   5  11  10     8362.15     9248.88    737.31 o 
   7  11  10     1282.54     1246.25    192.14 o 
   9  11  10       15.39        0.00    152.44 o 
 -20  12  10       28.16        0.00    114.19 o 
 -18  12  10      846.73      903.33    279.65 o 
 -16  12  10     2525.55     2355.72    442.88 o 
 -14  12  10     8096.60     7376.52    304.41 o 
 -12  12  10     2928.43     2714.38    338.78 o 
 -10  12  10        6.81        0.00    150.91 o 
  -8  12  10       11.77        0.00     67.85 o 
  -6  12  10      632.49      608.87     82.97 o 
  -4  12  10      121.94       44.38     55.56 o 
  -2  12  10     5716.64     6073.82    220.88 o 
   0  12  10     4766.54     4189.86    234.34 o 
   2  12  10     2222.06     2227.14    192.91 o 
   4  12  10       14.44        0.00    130.53 o 
   6  12  10      305.93       84.94    158.36 o 
   8  12  10      283.41        2.63    164.12 o 
 -19  13  10      302.00      244.13    215.59 o 
 -17  13  10      140.96      225.38    124.53 o 
 -15  13  10       22.44        0.00    100.81 o 
 -13  13  10        0.62        0.00    102.25 o 
 -11  13  10      261.45      487.60    136.13 o 
  -9  13  10       54.79      110.76    176.17 o 
  -7  13  10      293.77      256.36     75.96 o 
  -5  13  10     1477.70     1243.27    201.17 o 
  -3  13  10        4.82       72.40     59.05 o 
  -1  13  10      890.14     1077.40    104.53 o 
   1  13  10      680.54      560.96    194.03 o 
   3  13  10       46.73        0.00    127.12 o 
   5  13  10      870.28      811.72    201.42 o 
   7  13  10      196.42      120.53    164.20 o 
   9  13  10        0.53        0.00    158.36 o 
 -18  14  10      225.88      197.62    127.17 o 
 -16  14  10     2663.34     2508.47    197.24 o 
 -14  14  10     6418.17     5953.80    269.62 o 
 -12  14  10      953.30     1125.86    228.52 o 
 -10  14  10        1.78      108.31     97.16 o 
  -8  14  10      339.96      157.12     79.80 o 
  -6  14  10      131.48        0.00     94.62 o 
  -4  14  10     2131.20     2270.85    110.84 o 
  -2  14  10    10435.43    10624.38    298.65 o 
   0  14  10     5205.71     5288.01    200.76 o 
   2  14  10      360.34      189.41    209.43 o 
   4  14  10      734.09      387.10    232.22 o 
   6  14  10        7.13        0.00    146.32 o 
   8  14  10      546.09      482.78    188.93 o 
 -19  15  10      909.78      841.04    156.58 o 
 -17  15  10     2084.00     1563.54    173.35 o 
 -15  15  10      246.14      107.61    115.77 o 
 -13  15  10     1904.39     1526.03    161.09 o 
 -11  15  10     3597.61     3168.16    202.52 o 
  -9  15  10     5513.23     5304.76    242.15 o 
  -7  15  10     5444.83     5186.74    190.99 o 
  -5  15  10     2457.72     2126.41    130.76 o 
  -3  15  10     1613.28     1760.33    127.53 o 
  -1  15  10      132.39      134.81     89.13 o 
   1  15  10      484.69      310.74     99.16 o 
   3  15  10     1599.52     1511.19    300.59 o 
   5  15  10     2832.69     3062.56    246.84 o 
   7  15  10     1338.24     1043.28    248.23 o 
 -18  16  10      711.37      453.00    143.45 o 
 -16  16  10      181.43      196.64    124.88 o 
 -14  16  10       21.11      192.12    114.53 o 
 -12  16  10     2094.49     1814.52    245.15 o 
 -10  16  10    19201.84    17812.22    546.43 o 
  -8  16  10       45.17        0.00     74.94 o 
  -6  16  10     7953.06     7622.35    251.95 o 
  -4  16  10     1558.54     1602.55    112.97 o 
  -2  16  10     1161.73     1539.91    216.61 o 
   0  16  10      192.14       48.89    102.12 o 
   2  16  10      158.40       94.13    174.93 o 
   4  16  10       45.69        0.00    149.07 o 
   6  16  10        0.22        0.00    157.96 o 
   8  16  10      162.79        0.00    213.74 o 
 -17  17  10       18.79       40.14    119.19 o 
 -15  17  10      198.91      198.62    120.11 o 
 -13  17  10      488.25      407.04    128.36 o 
 -11  17  10      241.20      198.38    114.19 o 
  -9  17  10      403.88      600.43    129.35 o 
  -7  17  10     1409.69     1855.50    202.44 o 
  -5  17  10     2942.50     2985.97    205.73 o 
  -3  17  10      201.19      107.09    146.95 o 
  -1  17  10      144.63        0.00     90.65 o 
   1  17  10      180.47      126.42    168.24 o 
   3  17  10     1484.06     1295.81    186.92 o 
   5  17  10      510.84      535.07    179.35 o 
   7  17  10       73.19        0.00    160.98 o 
 -16  18  10     1813.39     1444.34    171.04 o 
 -14  18  10      262.39      266.15    119.87 o 
 -12  18  10     1924.28     1856.24    173.32 o 
 -10  18  10     1541.96     1453.10    275.34 o 
  -8  18  10      516.61      367.21     90.59 o 
  -6  18  10     3029.36     3205.08    250.49 o 
  -4  18  10      891.01      770.83     88.39 o 
  -2  18  10     2871.95     2597.11    151.25 o 
   0  18  10     6872.44     7264.35    252.25 o 
   2  18  10     1951.64     1658.10    193.55 o 
   4  18  10      319.79      158.11    233.45 o 
   6  18  10       11.91        0.00    159.63 o 
 -17  19  10      343.22      256.55    134.02 o 
 -15  19  10      294.21      283.04    130.11 o 
 -13  19  10      183.11        0.00    166.31 o 
 -11  19  10      657.29      713.75    137.72 o 
  -9  19  10     6536.60     6666.20    364.65 o 
  -7  19  10     7673.80     7794.49    253.25 o 
  -5  19  10     1143.00      772.00     92.97 o 
  -3  19  10      128.86        0.00     93.90 o 
  -1  19  10      571.54      518.73    107.97 o 
   1  19  10     1898.86     1901.39    149.25 o 
   3  19  10     2493.26     2495.83    230.99 o 
   5  19  10      705.51      349.28    182.55 o 
   7  19  10      809.08      980.62    300.59 o 
 -16  20  10      196.21      263.46    131.17 o 
 -14  20  10     1533.54     1626.09    258.09 o 
 -12  20  10      210.82      428.45    131.71 o 
 -10  20  10     1487.61     1324.38    158.28 o 
  -8  20  10       12.95        0.00    102.08 o 
  -6  20  10      286.17      165.15     82.39 o 
  -4  20  10      275.67      247.47    103.41 o 
  -2  20  10      207.50      178.59    106.56 o 
   0  20  10       42.20        0.00    118.01 o 
   2  20  10       37.26        0.00    158.30 o 
   4  20  10       38.41        0.00    158.55 o 
   6  20  10      205.80        0.00    177.00 o 
 -15  21  10        0.05       21.32    121.72 o 
 -13  21  10       11.71        0.00    117.31 o 
 -11  21  10     1261.55     1309.39    163.04 o 
  -9  21  10     3332.69     3085.07    397.91 o 
  -7  21  10     2014.18     2244.56    218.94 o 
  -5  21  10      766.94      815.64    102.98 o 
  -3  21  10       38.39        0.00     90.40 o 
  -1  21  10      301.17       91.84    101.17 o 
   1  21  10       76.15        0.00    100.76 o 
   3  21  10      356.83      290.28    175.64 o 
   5  21  10      148.51        0.00    169.57 o 
 -14  22  10     4814.35     4955.17    272.92 o 
 -12  22  10     3744.19     3809.78    273.49 o 
 -10  22  10      295.39      270.44    127.91 o 
  -8  22  10      275.97      126.89    119.34 o 
  -6  22  10      186.45      134.73     82.59 o 
  -4  22  10     5230.31     5593.55    230.13 o 
  -2  22  10     4732.08     5259.73    217.17 o 
   0  22  10     1037.47     1025.91    134.40 o 
   2  22  10     1384.47     1207.71    196.66 o 
   4  22  10      564.36      281.96    185.68 o 
 -15  23  10       20.28      188.49    218.05 o 
 -13  23  10      130.13       56.31    189.10 o 
 -11  23  10     1578.74     1677.50    185.39 o 
  -9  23  10      668.66      655.79    141.92 o 
  -7  23  10      807.71      661.99    294.43 o 
  -5  23  10     1378.60     1368.95    113.48 o 
  -3  23  10      101.31      143.61    105.38 o 
  -1  23  10        8.73        0.00    101.99 o 
   1  23  10        2.43        0.00    110.01 o 
   3  23  10      731.21      567.27    280.88 o 
 -14  24  10        1.31        3.05    138.60 o 
 -12  24  10      171.48      202.36    139.47 o 
 -10  24  10        8.38        0.00    120.17 o 
  -8  24  10        5.95        0.00    113.96 o 
  -6  24  10        4.04        0.00     76.44 o 
  -4  24  10        1.11        0.00     98.60 o 
  -2  24  10      129.10      161.02    110.14 o 
   0  24  10        1.87       20.13    111.47 o 
   2  24  10       52.24        0.00    162.79 o 
 -13  25  10      274.19       72.44    143.30 o 
 -11  25  10     1793.09     1787.56    195.56 o 
  -9  25  10     1502.96     1460.62    177.78 o 
  -7  25  10      998.12     1329.14    138.77 o 
  -5  25  10     1512.78     1547.73    144.14 o 
  -3  25  10      384.75      310.77    112.55 o 
  -1  25  10       70.85        0.00    109.82 o 
   1  25  10      285.76      247.38    127.80 o 
   3  25  10      416.87      427.48    252.55 o 
 -12  26  10      740.64      480.45    220.52 o 
 -10  26  10      342.62      326.42    170.01 o 
  -8  26  10      154.62       56.82    123.66 o 
  -6  26  10      280.73      142.32    106.02 o 
  -4  26  10     1315.54     1634.86    152.33 o 
  -2  26  10     1995.91     2127.44    177.39 o 
   0  26  10     1061.83     1056.19    148.04 o 
  -9  27  10     1009.75      929.29    165.48 o 
  -7  27  10      447.68      449.29    121.87 o 
  -5  27  10      226.40      366.51    146.32 o 
  -3  27  10       64.24       47.82    113.40 o 
  -1  27  10       52.80        0.00    114.73 o 
  -8  28  10       49.96        0.00    137.15 o 
  -6  28  10       35.46        0.00    111.40 o 
  -4  28  10      111.27      115.08    137.15 o 
  -2  28  10       71.29       99.86    116.71 o 
 -21   1  11     1174.85     1460.53    152.41 o 
 -19   1  11      714.82     1146.47    187.69 o 
 -17   1  11       10.25      155.01     98.24 o 
 -15   1  11       76.81        0.00     94.07 o 
 -13   1  11      307.41      137.61    105.62 o 
 -11   1  11     8452.62     8081.74   1075.48 o 
  -9   1  11     7896.99     8488.64    297.73 o 
  -7   1  11     8259.64     8271.01    283.84 o 
  -5   1  11     3232.89     3220.70    242.07 o 
  -3   1  11     1378.00     1222.20     69.34 o 
  -1   1  11     1010.60      989.74    197.11 o 
   1   1  11    12015.31    12711.91    775.50 o 
   3   1  11     2698.57     2508.29    258.45 o 
   5   1  11       19.13        0.00     74.94 o 
   7   1  11     1481.76     1422.12    120.29 o 
   9   1  11      200.25       42.85    107.45 o 
 -20   2  11      519.14      750.28    116.77 o 
 -18   2  11     5363.59     5298.65    231.74 o 
 -16   2  11     2129.45     2047.61    145.57 o 
 -14   2  11     2429.29     1638.47    226.68 o 
 -12   2  11    11812.88    11809.42    391.05 o 
 -10   2  11     3487.17     3174.39    176.17 o 
  -8   2  11     3013.90     2436.73    123.79 o 
  -6   2  11    17290.79    17121.34    481.26 o 
  -4   2  11     7912.05     8895.90    198.68 o 
  -2   2  11     8540.82     8320.59    331.63 o 
   0   2  11     7324.14     7239.38    329.15 o 
   2   2  11     1645.17     1295.03    124.05 o 
   4   2  11      174.00       23.25     92.01 o 
   6   2  11      304.23       98.97     85.18 o 
   8   2  11      626.86      489.70    123.94 o 
  10   2  11      337.19      321.14    125.09 o 
 -21   3  11       61.81      173.08    128.20 o 
 -19   3  11     2403.21     2732.41    210.81 o 
 -17   3  11     1923.24     2032.17    148.83 o 
 -15   3  11      184.48       53.14    111.93 o 
 -13   3  11     5123.73     6075.89    367.12 o 
 -11   3  11     4211.44     4432.49    295.66 o 
  -9   3  11       10.14      134.78    112.26 o 
  -7   3  11     5375.69     5543.25    933.19 o 
  -5   3  11     9770.38     9388.49    248.89 o 
  -3   3  11     1632.96     1122.94     63.08 o 
  -1   3  11     3140.17     2658.66    204.38 o 
   1   3  11      142.51      281.26     79.60 o 
   3   3  11      935.50      985.02    104.52 o 
   5   3  11      654.76      549.49    165.08 o 
   7   3  11      520.25      498.61    121.39 o 
   9   3  11       66.00        0.00    207.71 o 
 -20   4  11      134.89      149.44    106.90 o 
 -18   4  11      158.49      266.65    104.24 o 
 -16   4  11     1956.31     2171.67    289.55 o 
 -14   4  11        8.56      272.58    119.66 o 
 -12   4  11        7.18        7.14     89.35 o 
 -10   4  11     1400.62     1290.70    127.60 o 
  -8   4  11      157.81      242.83     82.78 o 
  -6   4  11      252.27      349.64     73.13 o 
  -4   4  11      513.13      629.10     83.11 o 
  -2   4  11     6007.15     5222.18    321.13 o 
   0   4  11     2174.48     2215.47    205.77 o 
   2   4  11      725.64      661.89    194.65 o 
   4   4  11      235.77       30.81    107.98 o 
   6   4  11      625.85      757.37    153.05 o 
   8   4  11       23.84        0.00    109.01 o 
 -21   5  11      603.53      398.61    146.45 o 
 -19   5  11      476.89      531.43    118.89 o 
 -17   5  11      490.99      324.42    102.17 o 
 -15   5  11       98.52      211.21     88.72 o 
 -13   5  11     2729.19     2743.82    412.08 o 
 -11   5  11     4130.20     4097.00    429.94 o 
  -9   5  11    12015.01    12945.43    341.12 o 
  -7   5  11    13263.85    12425.89    353.24 o 
  -5   5  11     1573.49     1701.80    107.08 o 
  -3   5  11     1165.50     1363.58     97.44 o 
  -1   5  11     2451.74     2559.16    209.43 o 
   1   5  11      657.59      461.17    111.63 o 
   3   5  11     4150.11     3968.59    225.84 o 
   5   5  11     2263.97     2102.95    191.35 o 
   7   5  11      475.24      457.99    154.96 o 
   9   5  11      230.96       74.90    119.98 o 
 -20   6  11      264.22      438.82    119.93 o 
 -18   6  11       30.79        0.00    110.17 o 
 -16   6  11     6206.68     5923.41    271.43 o 
 -14   6  11    15166.62    15012.88   1180.81 o 
 -12   6  11     1093.02      751.55    173.09 o 
 -10   6  11     1230.64     1175.58    287.66 o 
  -8   6  11      257.39      242.53     69.06 o 
  -6   6  11     2381.96     2782.19    133.65 o 
  -4   6  11     9268.44     9176.37    442.22 o 
  -2   6  11     9797.45    10567.97    284.75 o 
   0   6  11     1149.52      952.48    122.78 o 
   2   6  11      244.24      178.35    110.63 o 
   4   6  11      207.55      106.84    153.38 o 
   6   6  11      749.64     1024.56    250.08 o 
   8   6  11     1982.52     1865.20    338.17 o 
 -19   7  11       79.73        0.00     95.06 o 
 -17   7  11       76.36        0.00     89.44 o 
 -15   7  11        0.85      104.15    111.64 o 
 -13   7  11      102.69      151.86    103.99 o 
 -11   7  11      135.41      351.77    107.18 o 
  -9   7  11     2435.45     3343.79   1138.31 o 
  -7   7  11       21.57      266.75     74.86 o 
  -5   7  11     4909.39     4923.26    495.77 o 
  -3   7  11      179.52      156.75     80.79 o 
  -1   7  11       69.23       77.74    131.82 o 
   1   7  11       72.51        0.00     95.90 o 
   3   7  11      601.06      631.57    141.72 o 
   5   7  11      492.70      456.71    264.25 o 
   7   7  11      990.03      946.29    253.16 o 
   9   7  11      133.17        0.00    153.92 o 
 -20   8  11      206.79      150.27    131.24 o 
 -18   8  11       31.51        0.00     97.38 o 
 -16   8  11     1094.09     1296.22    124.24 o 
 -14   8  11     5660.87     5743.83    360.19 o 
 -12   8  11     1558.28     1756.00    319.07 o 
 -10   8  11       16.93       91.29     86.28 o 
  -8   8  11      253.08      280.91     75.18 o 
  -6   8  11      409.73      496.24     86.58 o 
  -4   8  11     9416.10     9537.22    226.57 o 
  -2   8  11     4448.09     4466.34    166.10 o 
   0   8  11      262.05      177.12    100.01 o 
   2   8  11      302.68      194.31    121.62 o 
   4   8  11     1608.24     1684.34    183.64 o 
   6   8  11      265.13      114.22    156.14 o 
   8   8  11        2.64       37.84    157.26 o 
 -19   9  11      978.86      861.16    157.19 o 
 -17   9  11      164.40       76.71    115.23 o 
 -15   9  11       35.42        0.00     96.16 o 
 -13   9  11     2157.20     2011.37    168.52 o 
 -11   9  11     8804.41     9139.54    333.54 o 
  -9   9  11    21119.14    22243.46    853.11 o 
  -7   9  11    13286.35    12571.63    344.43 o 
  -5   9  11     1596.65     1316.55    100.49 o 
  -3   9  11      169.18      290.62     91.44 o 
  -1   9  11        3.69       48.65     71.07 o 
   1   9  11       68.90        0.00    105.54 o 
   3   9  11     3681.06     3788.61    238.85 o 
   5   9  11     4749.60     5138.38    599.34 o 
   7   9  11     1421.45     1676.36    266.71 o 
   9   9  11      115.37       10.25    163.44 o 
 -20  10  11      240.05      301.11    139.76 o 
 -18  10  11     2887.18     2966.94    253.16 o 
 -16  10  11     2702.62     2403.56    564.23 o 
 -14  10  11     1857.44     1564.72    206.35 o 
 -12  10  11     1312.94     1073.94    137.48 o 
 -10  10  11      543.64      794.59    336.93 o 
  -8  10  11     1328.46     1209.20    173.51 o 
  -6  10  11     1964.44     2155.48    347.38 o 
  -4  10  11     2011.77     1984.62    219.60 o 
  -2  10  11     4214.67     5781.07    299.46 o 
   0  10  11     4447.63     4386.73    392.37 o 
   2  10  11      797.48      903.85    312.91 o 
   4  10  11      176.99      291.80    144.88 o 
   6  10  11      302.58      265.26    159.21 o 
   8  10  11      112.52        0.00    148.89 o 
 -19  11  11      391.99      383.86    336.32 o 
 -17  11  11      673.16      534.66    137.97 o 
 -15  11  11       96.31        0.00    101.82 o 
 -13  11  11      544.52      795.08    130.67 o 
 -11  11  11      149.13      387.70    112.38 o 
  -9  11  11       56.33      325.43    184.17 o 
  -7  11  11      648.00     1008.63    217.70 o 
  -5  11  11     1002.58      762.14     79.10 o 
  -3  11  11     1940.43     1399.09    111.09 o 
  -1  11  11      739.36      743.60    102.13 o 
   1  11  11     2504.62     1838.44    179.77 o 
   3  11  11      131.32        0.00    133.18 o 
   5  11  11      293.97      198.42    153.29 o 
   7  11  11        4.40        0.00    149.22 o 
 -18  12  11     1506.20     1499.14    174.12 o 
 -16  12  11      953.56      772.41    140.63 o 
 -14  12  11     1419.64     1566.50    162.03 o 
 -12  12  11     5153.30     4921.36    762.57 o 
 -10  12  11     2122.02     1942.27    164.06 o 
  -8  12  11     4103.71     4878.96    429.34 o 
  -6  12  11     8512.20     9062.38    410.36 o 
  -4  12  11      449.12      447.46     91.48 o 
  -2  12  11     2142.91     2106.30    135.91 o 
   0  12  11     3771.62     3171.76    213.81 o 
   2  12  11     3652.72     3439.78    442.88 o 
   4  12  11      270.95       50.19    145.82 o 
   6  12  11       22.30        0.00    151.21 o 
   8  12  11      386.82      335.17    182.01 o 
 -19  13  11     1145.40      964.63    232.84 o 
 -17  13  11      708.32      425.50    136.08 o 
 -15  13  11     1333.66     1039.29    150.82 o 
 -13  13  11     2177.06     2412.23    179.87 o 
 -11  13  11     8292.00     7850.85    324.00 o 
  -9  13  11     3550.69     3156.27    191.90 o 
  -7  13  11     3223.48     3486.32    160.01 o 
  -5  13  11     9598.19    10062.27    247.86 o 
  -3  13  11     7342.30     7619.34    247.99 o 
  -1  13  11     1415.09     1744.97    170.32 o 
   1  13  11     7053.34     7223.99    379.44 o 
   3  13  11     1849.32     2241.64    209.53 o 
   5  13  11      524.92      394.23    200.80 o 
   7  13  11     1109.08      757.26    194.66 o 
 -18  14  11      283.42       91.55    125.21 o 
 -16  14  11      871.34      925.37    162.00 o 
 -14  14  11      966.24      699.10    136.28 o 
 -12  14  11     1014.89      970.20    198.34 o 
 -10  14  11      459.91      368.45    162.62 o 
  -8  14  11      417.05      161.32    160.88 o 
  -6  14  11     1916.38     1983.26    179.19 o 
  -4  14  11     3254.38     3474.07    168.16 o 
  -2  14  11     3308.64     3526.16    328.32 o 
   0  14  11     1941.92     1854.20    562.38 o 
   2  14  11     3989.80     3863.39    431.18 o 
   4  14  11      114.57        0.00    145.86 o 
   6  14  11      882.91      600.68    187.77 o 
 -19  15  11      188.19        0.00    198.34 o 
 -17  15  11      169.49        0.00    116.62 o 
 -15  15  11       43.27      137.97    168.16 o 
 -13  15  11       31.68      168.38    111.90 o 
 -11  15  11       14.51        0.00    105.02 o 
  -9  15  11     1285.15     1502.78    160.77 o 
  -7  15  11      691.17      777.12    112.03 o 
  -5  15  11        5.99      220.93    104.91 o 
  -3  15  11     1143.25      911.21    146.54 o 
  -1  15  11        7.20        0.00    114.69 o 
   1  15  11     2057.13     2269.61    211.89 o 
   3  15  11      195.01        0.00    145.67 o 
   5  15  11        2.56        0.00    156.68 o 
   7  15  11      123.13        0.00    176.78 o 
 -18  16  11     1265.05     1133.36    169.87 o 
 -16  16  11     2765.70     2566.57    204.66 o 
 -14  16  11     1019.27     1103.00    158.30 o 
 -12  16  11      120.72      218.74    116.29 o 
 -10  16  11      991.55      949.03    182.94 o 
  -8  16  11      813.31      668.43    104.12 o 
  -6  16  11      415.44      465.60     95.55 o 
  -4  16  11     7626.24     7781.07    256.61 o 
  -2  16  11     6654.87     6237.69    228.99 o 
   0  16  11     4514.78     4807.75    202.93 o 
   2  16  11      153.47       61.41    148.01 o 
   4  16  11       62.30       92.28    164.08 o 
   6  16  11      845.90      815.42    303.06 o 
 -17  17  11      100.40       63.37    127.73 o 
 -15  17  11       14.83       24.33    116.09 o 
 -13  17  11     1398.38     1499.05    168.52 o 
 -11  17  11      617.12      720.69    135.98 o 
  -9  17  11     3431.95     3543.16    212.95 o 
  -7  17  11     6239.18     6160.33    219.92 o 
  -5  17  11     4058.16     4070.88    154.85 o 
  -3  17  11      111.41        0.00     88.09 o 
  -1  17  11      323.67      297.57    107.52 o 
   1  17  11     2081.07     2236.16    212.76 o 
   3  17  11     2932.51     3450.78    412.70 o 
   5  17  11     4232.32     4624.38    421.32 o 
 -16  18  11       12.30        0.00    170.01 o 
 -14  18  11      994.69      916.08    307.98 o 
 -12  18  11      189.78      196.34    158.30 o 
 -10  18  11      484.45      265.87    121.02 o 
  -8  18  11      520.22      216.57     97.49 o 
  -6  18  11      889.83      925.60     96.88 o 
  -4  18  11      279.82      563.59    106.08 o 
  -2  18  11      324.24      274.62    103.77 o 
   0  18  11      152.17       46.10    103.08 o 
   2  18  11        2.16        0.00    147.68 o 
   4  18  11       14.70        0.00    161.83 o 
   6  18  11      187.28      248.85    268.56 o 
 -17  19  11      193.82        0.00    202.04 o 
 -15  19  11        8.71        0.00    117.25 o 
 -13  19  11      455.71      502.63    143.45 o 
 -11  19  11     1168.40     1316.46    208.20 o 
  -9  19  11     1944.62     2312.28    518.64 o 
  -7  19  11     2228.27     2405.36    274.84 o 
  -5  19  11      352.33      297.84    104.75 o 
  -3  19  11        1.05        0.00     91.18 o 
  -1  19  11        1.40        0.00    122.51 o 
   1  19  11        3.47        0.00    146.76 o 
   3  19  11      655.93      704.12    192.62 o 
   5  19  11     1080.12     1152.85    217.40 o 
 -16  20  11     1721.85     1957.22    199.79 o 
 -14  20  11     3159.93     3341.72    225.60 o 
 -12  20  11     2046.81     2063.73    187.71 o 
 -10  20  11       45.48        0.00    111.02 o 
  -8  20  11      127.42       73.45    111.04 o 
  -6  20  11      758.15      899.35    100.72 o 
  -4  20  11     5571.61     5765.71    225.56 o 
  -2  20  11     4242.67     4495.73    276.33 o 
   0  20  11      814.22      634.29    122.93 o 
   2  20  11      822.74      771.39    186.27 o 
   4  20  11      449.33      197.86    191.03 o 
 -15  21  11        3.67       41.82    153.38 o 
 -13  21  11        1.46        0.00    119.95 o 
 -11  21  11     3955.55     3877.26    399.15 o 
  -9  21  11     6097.96     5916.23    280.93 o 
  -7  21  11     1657.05     1533.30    133.79 o 
  -5  21  11        6.66        0.00     94.94 o 
  -3  21  11       65.70      132.02    102.38 o 
  -1  21  11       15.77        0.00     98.29 o 
   1  21  11      264.34      205.65    161.91 o 
   3  21  11     1890.44     1793.03    286.42 o 
 -14  22  11        4.89      169.08    134.48 o 
 -12  22  11      111.13      118.90    128.39 o 
 -10  22  11        5.07      116.68    140.44 o 
  -8  22  11      244.79       67.62    119.77 o 
  -6  22  11        3.62        0.00     79.26 o 
  -4  22  11      220.84      411.81    110.75 o 
  -2  22  11      210.99      240.91    112.05 o 
   0  22  11       22.14        0.00    112.53 o 
   2  22  11      321.30       83.26    168.32 o 
 -13  23  11      382.62      382.29    232.84 o 
 -11  23  11      892.11     1276.32    175.45 o 
  -9  23  11      732.25     1290.45    214.36 o 
  -7  23  11      562.79      907.01    114.78 o 
  -5  23  11      910.60     1017.37    144.94 o 
  -3  23  11      148.35      146.45    108.87 o 
  -1  23  11       38.13        0.00    109.89 o 
   1  23  11      879.86      951.79    196.73 o 
 -12  24  11      963.47     1193.86    182.31 o 
 -10  24  11      177.34      166.54    141.46 o 
  -8  24  11      478.07      342.05    153.38 o 
  -6  24  11      680.05      899.51    127.99 o 
  -4  24  11     1410.68     1430.81    145.99 o 
  -2  24  11     3307.24     3478.49    193.50 o 
   0  24  11     3429.98     3722.98    264.54 o 
 -11  25  11      756.45      738.83    167.25 o 
  -9  25  11      576.76      668.29    165.69 o 
  -7  25  11      669.94      573.93    124.05 o 
  -5  25  11      573.17      391.31    118.84 o 
  -3  25  11        0.64        0.00    107.44 o 
  -1  25  11        2.38        0.00    115.06 o 
   1  25  11      393.49      358.49    247.62 o 
 -10  26  11       10.37        0.00    128.70 o 
  -8  26  11      150.33        0.00    109.04 o 
  -6  26  11      164.80      281.13    150.31 o 
  -4  26  11      122.75        0.00    108.16 o 
  -2  26  11        1.76        0.00    114.24 o 
  -9  27  11      561.10      600.30    172.56 o 
  -7  27  11      733.05      580.81    128.26 o 
  -5  27  11      315.02      169.95    122.81 o 
  -3  27  11       21.76        0.00    116.45 o 
 -20   0  12     4233.71     4738.01    486.61 o 
 -16   0  12     1561.94     1135.84    230.37 o 
 -14   0  12     8354.07     9298.63    500.16 o 
 -12   0  12      991.45      597.49    184.79 o 
 -10   0  12       47.92       54.21    125.66 o 
  -8   0  12      585.35     1181.42    167.54 o 
  -6   0  12     1860.33     2067.18    215.59 o 
  -4   0  12     6703.16     6459.40    461.97 o 
  -2   0  12     1894.02     1400.71    160.15 o 
   0   0  12     6625.19     5383.54    322.77 o 
   2   0  12     2726.22     2192.84    245.15 o 
   4   0  12      789.27      552.10    134.90 o 
   6   0  12     1181.48      941.80    156.62 o 
   8   0  12      356.83      218.05    204.50 o 
 -21   1  12      427.54      900.44    183.16 o 
 -19   1  12     1327.33     1760.43    326.46 o 
 -17   1  12      456.91      428.71    195.88 o 
 -15   1  12     1997.51     2051.75    214.97 o 
 -13   1  12     1867.12     2026.14    210.66 o 
 -11   1  12      837.15      347.71    113.20 o 
  -9   1  12     3515.68     2865.61    352.95 o 
  -7   1  12    14164.83    12939.26    581.47 o 
  -5   1  12     6317.56     6527.88    271.88 o 
  -3   1  12      514.32      318.60     85.32 o 
  -1   1  12     1726.61     1613.47    130.45 o 
   1   1  12     1908.48     1958.91    133.93 o 
   3   1  12      767.79      686.58    108.72 o 
   5   1  12      521.25      268.78    107.10 o 
   7   1  12      276.06      244.91    115.22 o 
 -20   2  12      212.76      749.62    172.27 o 
 -18   2  12     1944.37     2322.32    435.49 o 
 -16   2  12       50.29      232.92    136.29 o 
 -14   2  12       13.89      333.85    184.79 o 
 -12   2  12       86.75        0.00    117.03 o 
 -10   2  12       31.77        0.00     85.77 o 
  -8   2  12      595.49      645.62    114.39 o 
  -6   2  12     5994.27     5325.38    182.33 o 
  -4   2  12     6664.68     5830.77    142.79 o 
  -2   2  12       60.67      100.52     67.48 o 
   0   2  12     1338.52     1301.66    149.37 o 
   2   2  12      844.52      595.25    104.29 o 
   4   2  12      108.89        0.00    106.39 o 
   6   2  12      685.15      532.63    122.49 o 
   8   2  12      128.79       13.30    113.54 o 
 -21   3  12      621.19      645.99    247.00 o 
 -19   3  12        1.18      183.46    113.67 o 
 -17   3  12        0.11        0.00    122.95 o 
 -15   3  12     1883.06     1696.05    429.33 o 
 -13   3  12     2497.39     2956.64    287.04 o 
 -11   3  12     4560.66     4294.52    312.91 o 
  -9   3  12     3824.95     3418.77    152.44 o 
  -7   3  12     2978.90     2258.34    165.56 o 
  -5   3  12       21.03       27.44     51.51 o 
  -3   3  12      181.79      206.06     64.26 o 
  -1   3  12      715.40      717.76    116.75 o 
   1   3  12     1007.12      733.25    126.97 o 
   3   3  12     3820.68     3747.41    225.92 o 
   5   3  12     1954.15     2094.58    191.16 o 
   7   3  12      669.49      474.72    128.21 o 
 -20   4  12      549.37      627.10    127.98 o 
 -18   4  12     1994.08     2419.26    167.07 o 
 -16   4  12     6457.96     6794.84    313.95 o 
 -14   4  12     2978.74     2917.40    346.79 o 
 -12   4  12     1377.02     1233.68    415.78 o 
 -10   4  12      284.78      229.79    153.99 o 
  -8   4  12     3338.65     3575.81    160.17 o 
  -6   4  12     9817.74    11011.43    299.30 o 
  -4   4  12     2344.16     2492.47    126.73 o 
  -2   4  12     8735.72     7734.86    295.91 o 
   0   4  12     3803.88     3467.52    202.71 o 
   2   4  12       38.31        0.00    105.21 o 
   4   4  12      154.06       15.88    118.90 o 
   6   4  12      417.43      406.15    187.87 o 
   8   4  12     1262.22     1202.34    153.95 o 
 -21   5  12      314.15      390.65    151.54 o 
 -19   5  12      131.88      155.96    109.53 o 
 -17   5  12      155.73      217.30    158.30 o 
 -15   5  12      118.67      271.99    222.36 o 
 -13   5  12     2015.91     1550.27    272.87 o 
 -11   5  12     7298.79     7515.96    987.39 o 
  -9   5  12      267.30      298.75     96.84 o 
  -7   5  12       53.66        4.65     85.01 o 
  -5   5  12      296.59      193.52     62.77 o 
  -3   5  12      280.01      265.69     71.58 o 
  -1   5  12      171.46       97.65    117.65 o 
   1   5  12      170.54      192.53    113.31 o 
   3   5  12        7.17        0.00    120.65 o 
   5   5  12      223.90        0.00    137.97 o 
   7   5  12     1192.34     1099.46    189.18 o 
 -20   6  12       48.93      152.95    113.61 o 
 -18   6  12     1499.59     1517.29    143.79 o 
 -16   6  12     2098.07     2353.93    384.36 o 
 -14   6  12       21.26      102.51    115.36 o 
 -12   6  12     3858.15     4005.99    301.82 o 
 -10   6  12      248.84      229.76    181.09 o 
  -8   6  12        6.13      146.35     79.34 o 
  -6   6  12      186.17      608.31    100.41 o 
  -4   6  12     3478.13     4254.28    431.59 o 
  -2   6  12     3920.07     4761.65    316.61 o 
   0   6  12      197.33      173.95    114.57 o 
   2   6  12        7.06        0.00    122.58 o 
   4   6  12       98.94        0.00    126.96 o 
   6   6  12        7.45        0.00    234.07 o 
   8   6  12      177.67      131.70    161.02 o 
 -19   7  12      306.57      167.90    110.01 o 
 -17   7  12        0.15        0.00     91.94 o 
 -15   7  12       61.00        0.00    144.14 o 
 -13   7  12     5363.01     5337.04    357.26 o 
 -11   7  12    19914.03    21640.92   1022.50 o 
  -9   7  12     7738.05     8337.83    255.65 o 
  -7   7  12      983.01     1222.28    167.49 o 
  -5   7  12        0.90       94.78     59.47 o 
  -3   7  12     1637.25     1831.31    117.81 o 
  -1   7  12     1625.52     1415.20    146.80 o 
   1   7  12     7764.26     7367.39    482.92 o 
   3   7  12     3453.38     3243.71    299.98 o 
   5   7  12     1482.16     1383.74    193.49 o 
   7   7  12     1322.74     1226.22    280.88 o 
 -20   8  12      685.25      615.86    158.10 o 
 -18   8  12     1829.77     1735.76    201.42 o 
 -16   8  12     1756.47     1474.54    258.71 o 
 -14   8  12      749.31      654.56    138.92 o 
 -12   8  12      803.35      587.45    129.76 o 
 -10   8  12       73.46      179.98    108.32 o 
  -8   8  12     3556.83     3881.01    513.85 o 
  -6   8  12    14271.95    16561.21    410.61 o 
  -4   8  12     6171.88     7331.20    230.64 o 
  -2   8  12     1418.30     1665.75    157.36 o 
   0   8  12      657.09      557.01    210.66 o 
   2   8  12      887.99      515.46    149.56 o 
   4   8  12        7.46        0.00    134.33 o 
   6   8  12     1478.25     1164.44    186.55 o 
   8   8  12      864.12      708.72    330.16 o 
 -19   9  12       92.45       80.59    132.37 o 
 -17   9  12      234.19      300.02    131.61 o 
 -15   9  12       65.22       96.68    118.01 o 
 -13   9  12      236.33      384.34    123.47 o 
 -11   9  12      677.69     1197.96    367.12 o 
  -9   9  12        1.22      579.27    119.30 o 
  -7   9  12     3472.11     3803.11    171.06 o 
  -5   9  12        8.37       12.04     64.98 o 
  -3   9  12     1100.83      849.92    102.09 o 
  -1   9  12      276.13        0.00    139.82 o 
   1   9  12      202.99      247.99    137.15 o 
   3   9  12      983.57      980.01    168.02 o 
   5   9  12      100.64       50.42    156.06 o 
   7   9  12      121.24        0.00    224.83 o 
 -20  10  12      300.61      501.39    235.92 o 
 -18  10  12     1642.13     1966.12    195.98 o 
 -16  10  12     1246.50     1211.64    257.47 o 
 -14  10  12     2274.52     1995.37    407.15 o 
 -12  10  12     2883.81     2755.73    199.39 o 
 -10  10  12     1064.09     1269.11    144.53 o 
  -8  10  12    10710.05    11420.88    317.80 o 
  -6  10  12     2063.47     2604.51    481.77 o 
  -4  10  12        9.74      388.31     95.16 o 
  -2  10  12      177.82      347.13    125.20 o 
   0  10  12     2668.30     2768.94    203.04 o 
   2  10  12     2379.71     2330.34    206.28 o 
   4  10  12       53.18      194.40    151.32 o 
   6  10  12      245.39      228.46    170.31 o 
 -19  11  12      504.27      370.09    142.58 o 
 -17  11  12        0.33        0.00    122.58 o 
 -15  11  12     2678.70     2364.48    188.47 o 
 -13  11  12     4374.98     4102.58    234.07 o 
 -11  11  12     4718.32     4740.29    237.33 o 
  -9  11  12     5987.74     6008.40    259.89 o 
  -7  11  12    14584.62    14693.54    518.53 o 
  -5  11  12     2745.63     2606.56    152.56 o 
  -3  11  12     3875.87     4383.85    366.02 o 
  -1  11  12     2631.63     2509.14    429.94 o 
   1  11  12     1099.21     1111.33    169.82 o 
   3  11  12     2601.32     2295.10    217.50 o 
   5  11  12     2726.33     2872.55    248.89 o 
   7  11  12      209.87        0.00    163.42 o 
 -18  12  12      975.26      784.35    152.57 o 
 -16  12  12     1872.55     1806.22    181.91 o 
 -14  12  12      973.44     1146.83    368.96 o 
 -12  12  12        3.26        0.00    102.34 o 
 -10  12  12        3.15        0.00    153.99 o 
  -8  12  12       83.74        0.00    114.81 o 
  -6  12  12      565.22      767.45    104.37 o 
  -4  12  12     8755.48     9809.00    611.89 o 
  -2  12  12     9272.09     9463.85    287.31 o 
   0  12  12      338.61      278.06    136.41 o 
   2  12  12       94.32        0.00    142.73 o 
   4  12  12      259.58      262.36    160.58 o 
   6  12  12      195.52        0.00    167.33 o 
 -19  13  12        2.96        0.00    128.49 o 
 -17  13  12       85.61        0.00    118.23 o 
 -15  13  12      230.10      384.58    131.92 o 
 -13  13  12      863.79      796.21    138.89 o 
 -11  13  12       19.09      165.03    108.63 o 
  -9  13  12       86.11      140.25    112.11 o 
  -7  13  12        3.12      181.91     91.84 o 
  -5  13  12      345.83      274.79    159.14 o 
  -3  13  12     1461.24     1501.93    132.27 o 
  -1  13  12        4.13      172.85    162.00 o 
   1  13  12     1289.50     1416.96    189.93 o 
   3  13  12      129.79        0.00    214.97 o 
   5  13  12      853.86      628.17    185.87 o 
   7  13  12      211.85        0.00    235.30 o 
 -18  14  12      216.04      143.85    130.32 o 
 -16  14  12     1852.85     1761.52    182.91 o 
 -14  14  12     1565.28     1376.62    163.76 o 
 -12  14  12       57.05      104.96    110.07 o 
 -10  14  12       62.85        9.80    105.13 o 
  -8  14  12      771.57      719.43    146.92 o 
  -6  14  12     3267.52     3413.16    237.59 o 
  -4  14  12     8005.34     7471.66    254.03 o 
  -2  14  12     7064.92     7571.29    260.42 o 
   0  14  12      220.29      107.73    138.52 o 
   2  14  12       23.26        0.00    221.75 o 
   4  14  12      151.56      338.16    205.73 o 
   6  14  12      407.60      298.77    269.18 o 
 -17  15  12      129.84      109.09    130.58 o 
 -15  15  12     1327.02     1590.46    179.01 o 
 -13  15  12     1078.77      853.04    144.88 o 
 -11  15  12     3163.36     3394.65    214.72 o 
  -9  15  12     5968.89     6251.19    336.93 o 
  -7  15  12     4263.78     4354.67    184.36 o 
  -5  15  12      798.50      667.49    111.61 o 
  -3  15  12      396.96      359.38    105.06 o 
  -1  15  12     2606.98     3165.85    225.56 o 
   1  15  12     3310.53     3162.72    237.49 o 
   3  15  12     2824.32     3139.29    302.44 o 
   5  15  12      800.00      735.87    199.90 o 
 -18  16  12       31.56        3.70    203.27 o 
 -16  16  12        1.31        0.00    116.77 o 
 -14  16  12      727.50      595.80    141.86 o 
 -12  16  12     4891.59     4722.12    250.35 o 
 -10  16  12       25.40        0.00    102.40 o 
  -8  16  12     4628.49     4835.26    200.82 o 
  -6  16  12      927.39     1045.05    124.08 o 
  -4  16  12      204.59      318.10    101.14 o 
  -2  16  12     2321.94     2688.18    165.18 o 
   0  16  12      751.14      773.10    165.46 o 
   2  16  12      129.57      122.54    170.20 o 
   4  16  12      565.23      578.84    187.29 o 
 -17  17  12      105.93        0.00    170.62 o 
 -15  17  12       90.16       35.57    123.47 o 
 -13  17  12      110.64      192.81    128.47 o 
 -11  17  12      176.42      338.38    127.15 o 
  -9  17  12      879.82     1205.12    231.60 o 
  -7  17  12      141.06      126.55     94.77 o 
  -5  17  12       20.94        0.00     92.05 o 
  -3  17  12      211.02       87.98    100.92 o 
  -1  17  12        0.38       54.39    134.36 o 
   1  17  12     3138.85     3546.06    384.36 o 
   3  17  12     2016.80     2260.52    233.80 o 
   5  17  12       90.77       25.25    181.19 o 
 -16  18  12      569.24      569.91    149.58 o 
 -14  18  12       33.73      147.51    134.28 o 
 -12  18  12       80.99      133.43    117.31 o 
 -10  18  12        8.37        0.00    109.80 o 
  -8  18  12     1293.61     1503.17    158.91 o 
  -6  18  12     2620.37     2734.35    167.41 o 
  -4  18  12     4871.50     4886.50    206.33 o 
  -2  18  12     4396.28     4924.47    212.59 o 
   0  18  12      902.96     1068.61    178.17 o 
   2  18  12        0.09       47.58    159.19 o 
   4  18  12        1.11        0.00    177.66 o 
 -15  19  12       53.26        0.00    122.23 o 
 -13  19  12     1209.71     1176.73    171.67 o 
 -11  19  12     3100.25     3464.21    226.92 o 
  -9  19  12     3486.52     3800.35    223.38 o 
  -7  19  12      793.67      683.11    100.30 o 
  -5  19  12      275.26       99.91    102.30 o 
  -3  19  12      125.18      191.72    105.87 o 
  -1  19  12     2195.74     2367.26    238.38 o 
   1  19  12     3805.90     4330.28    333.24 o 
   3  19  12     2088.41     2151.47    245.30 o 
 -14  20  12        6.13      102.56    131.02 o 
 -12  20  12      484.71      602.61    151.09 o 
 -10  20  12      382.83      270.38    131.49 o 
  -8  20  12      145.96      162.48    117.65 o 
  -6  20  12      486.05      582.46    119.80 o 
  -4  20  12      152.73      343.16    129.64 o 
  -2  20  12       77.07      240.51    149.18 o 
   0  20  12        8.34        0.00    146.40 o 
   2  20  12       12.41        0.00    159.57 o 
 -15  21  12        2.92      182.21    199.57 o 
 -13  21  12      393.96      730.87    154.31 o 
 -11  21  12     1561.45     1756.96    190.30 o 
  -9  21  12     1428.96     2342.91    426.86 o 
  -7  21  12      431.86      350.38     96.85 o 
  -5  21  12       13.20        0.00    105.50 o 
  -3  21  12       30.78        0.00    107.01 o 
  -1  21  12      160.77      118.38    114.90 o 
   1  21  12      481.96      904.95    198.34 o 
 -14  22  12     1699.64     1644.43    258.09 o 
 -12  22  12      310.63      337.17    143.09 o 
 -10  22  12       24.85        0.00    120.53 o 
  -8  22  12      363.56      393.36    117.63 o 
  -6  22  12     2977.99     3449.91    189.37 o 
  -4  22  12     4324.95     4866.37    217.34 o 
  -2  22  12     1613.63     1914.22    161.63 o 
   0  22  12      752.59      969.95    201.16 o 
 -13  23  12     1369.06     1620.00    196.49 o 
 -11  23  12     2080.49     2164.02    210.79 o 
  -9  23  12     1161.19     1151.24    169.29 o 
  -7  23  12      403.98      618.63    125.78 o 
  -5  23  12        1.25        0.00    106.96 o 
  -3  23  12      195.99      377.37    123.50 o 
  -1  23  12       41.49        0.00    119.50 o 
 -12  24  12       10.38        0.00    189.72 o 
 -10  24  12        2.41        0.00    162.62 o 
  -8  24  12      155.37       75.91    133.39 o 
  -6  24  12      268.00      378.15    122.81 o 
  -4  24  12      385.09      317.40    122.31 o 
  -2  24  12       52.24        2.93    115.92 o 
   0  24  12      137.56      271.03    269.79 o 
 -11  25  12      250.92      539.59    232.84 o 
  -9  25  12      467.17      456.71    135.31 o 
  -7  25  12     2079.48     2413.93    388.67 o 
  -5  25  12      405.87      256.26    125.15 o 
  -3  25  12      406.87      425.21    134.40 o 
  -1  25  12      523.57      798.29    242.69 o 
  -8  26  12      385.52      423.17    164.09 o 
  -6  26  12     1093.73     1461.60    158.23 o 
  -4  26  12     1502.22     1820.38    171.53 o 
 -21   1  13      101.08      165.08    337.55 o 
 -19   1  13     1333.41     2024.06    381.90 o 
 -17   1  13     1747.01     1878.70    272.26 o 
 -15   1  13      267.64      211.00    150.30 o 
 -13   1  13      511.95      273.39    190.95 o 
 -11   1  13     4084.34     4553.70    253.16 o 
  -9   1  13     3652.80     3565.16    162.04 o 
  -7   1  13     1956.69     1644.37    334.47 o 
  -5   1  13      150.88        5.64    158.71 o 
  -3   1  13       13.61        0.00     79.42 o 
  -1   1  13     4121.36     4443.66    180.00 o 
   1   1  13     4716.02     4646.65    489.08 o 
   3   1  13     1122.28      814.91    122.92 o 
   5   1  13      609.80      386.66    147.09 o 
   7   1  13      274.37        0.00    140.92 o 
 -20   2  13     2908.59     3209.18    433.64 o 
 -18   2  13     2097.66     2624.74    232.50 o 
 -16   2  13      650.96      537.49    234.07 o 
 -14   2  13      488.84      230.37    186.02 o 
 -12   2  13        3.27        0.00    104.03 o 
 -10   2  13     1265.12     1491.71    143.72 o 
  -8   2  13     3687.80     3319.69    155.74 o 
  -6   2  13     7450.59     7053.80    169.49 o 
  -4   2  13     8796.16     7851.98    329.36 o 
  -2   2  13    10018.70     9264.22    342.63 o 
   0   2  13     2491.47     2184.57    181.50 o 
   2   2  13      384.69      258.49    172.47 o 
   4   2  13      710.71      305.37    152.48 o 
   6   2  13      529.18      475.82    129.51 o 
 -19   3  13      195.14      331.34    155.39 o 
 -17   3  13        8.46       29.92    136.75 o 
 -15   3  13     2536.52     2378.80    380.67 o 
 -13   3  13     5649.47     5654.57    384.36 o 
 -11   3  13     1400.84     1432.74    216.82 o 
  -9   3  13     1365.32     1857.92    358.49 o 
  -7   3  13     8217.38     8950.79    323.15 o 
  -5   3  13     1243.85     1127.12    103.38 o 
  -3   3  13     2618.64     3067.82    396.68 o 
  -1   3  13        9.83      150.08    115.88 o 
   1   3  13      531.80      475.44    135.46 o 
   3   3  13     2012.22     1734.40    180.56 o 
   5   3  13      557.95      460.52    119.81 o 
   7   3  13        6.62        0.00    111.30 o 
 -20   4  13      461.99      490.60    260.55 o 
 -18   4  13      222.33      469.95    154.80 o 
 -16   4  13     1381.36     1438.32    186.68 o 
 -14   4  13     1190.61     1631.24    248.23 o 
 -12   4  13     1194.55     1327.91    165.92 o 
 -10   4  13      161.34       65.04    171.85 o 
  -8   4  13      377.37      310.98    119.22 o 
  -6   4  13       71.82      297.26    109.11 o 
  -4   4  13      325.76      513.27    369.58 o 
  -2   4  13     1144.84     1122.99    508.79 o 
   0   4  13      138.07      103.24    182.33 o 
   2   4  13       23.30        0.00    119.98 o 
   4   4  13        4.19        0.00    132.43 o 
   6   4  13      901.60      768.70    140.84 o 
 -19   5  13      134.40      106.95    142.09 o 
 -17   5  13      232.24      353.73    186.64 o 
 -15   5  13     5429.03     5512.16    776.12 o 
 -13   5  13     6213.03     7198.75   1404.40 o 
 -11   5  13      626.98      817.42    143.56 o 
  -9   5  13      240.37        0.00     86.92 o 
  -7   5  13      992.23      764.27    131.07 o 
  -5   5  13      593.70      581.32     91.18 o 
  -3   5  13     2061.24     2156.54    168.49 o 
  -1   5  13     3531.97     3165.48    275.34 o 
   1   5  13     4593.78     4406.20    266.71 o 
   3   5  13     3264.65     3032.87    222.46 o 
   5   5  13      674.42      734.37    171.17 o 
   7   5  13        0.78        0.00    120.35 o 
 -20   6  13      355.58      297.57    288.89 o 
 -18   6  13     1004.04      958.20    169.70 o 
 -16   6  13     4501.78     4197.88    650.46 o 
 -14   6  13     1506.99     1222.37    167.86 o 
 -12   6  13      264.11      189.54    123.25 o 
 -10   6  13     2421.99     2280.31    183.98 o 
  -8   6  13     6193.81     7750.76    250.75 o 
  -6   6  13     8202.18     8770.32    240.28 o 
  -4   6  13     4319.18     3699.14    175.47 o 
  -2   6  13      728.60      538.87    176.78 o 
   0   6  13      756.20      270.81    126.97 o 
   2   6  13      175.47       65.05    133.71 o 
   4   6  13     1585.36     1586.02    191.80 o 
   6   6  13     5135.95     5225.25    651.69 o 
 -19   7  13        6.46        0.00    128.92 o 
 -17   7  13        1.17       33.41    124.53 o 
 -15   7  13      200.49      274.60    306.75 o 
 -13   7  13     1059.07     1548.61    271.03 o 
 -11   7  13     3263.61     3307.99    405.31 o 
  -9   7  13     1517.69     1224.93    149.30 o 
  -7   7  13      840.97      936.68    108.63 o 
  -5   7  13       78.85        0.00     80.62 o 
  -3   7  13      119.78      132.61    226.06 o 
  -1   7  13     2002.05     1870.61    172.24 o 
   1   7  13      734.17      736.67    157.70 o 
   3   7  13       34.83       87.39    211.89 o 
   5   7  13        0.73        0.00    157.56 o 
   7   7  13        2.42        8.42    160.17 o 
 -20   8  13       59.25      105.33    145.47 o 
 -18   8  13      792.06     1088.28    170.97 o 
 -16   8  13     1504.99     1379.35    239.61 o 
 -14   8  13       16.56       56.54    208.81 o 
 -12   8  13      879.88      820.79    140.58 o 
 -10   8  13      825.39     1245.32    311.68 o 
  -8   8  13      148.48      660.72    108.15 o 
  -6   8  13      924.90     1774.56    438.59 o 
  -4   8  13      979.26     1336.32    115.69 o 
  -2   8  13      386.18      253.09    123.13 o 
   0   8  13      326.37      102.94    128.20 o 
   2   8  13      295.22      122.46    140.31 o 
   4   8  13      484.27      470.45    163.71 o 
   6   8  13      259.94      241.08    170.30 o 
 -19   9  13      119.57        0.00    192.80 o 
 -17   9  13      122.19      225.86    129.23 o 
 -15   9  13     2117.64     2526.24    226.68 o 
 -13   9  13     4052.97     4063.69    304.90 o 
 -11   9  13     8435.98     8291.82    737.93 o 
  -9   9  13     4209.87     4048.53    800.14 o 
  -7   9  13       69.55       51.32     87.27 o 
  -5   9  13      135.51      104.20     92.89 o 
  -3   9  13      697.11      327.92    124.54 o 
  -1   9  13     3700.26     3359.41    224.88 o 
   1   9  13     5212.58     5773.11    312.29 o 
   3   9  13     2464.05     2945.42    233.80 o 
   5   9  13      247.21      110.85    165.26 o 
 -18  10  13      888.15     1179.81    170.50 o 
 -16  10  13      348.35      382.34    134.23 o 
 -14  10  13      451.24      332.40    127.56 o 
 -12  10  13     1025.50      891.90    145.89 o 
 -10  10  13      628.87      808.68    178.01 o 
  -8  10  13     6003.31     7158.80    241.77 o 
  -6  10  13    10017.12    11056.38    417.50 o 
  -4  10  13     4753.58     4984.04    292.61 o 
  -2  10  13      420.56      406.76    136.41 o 
   0  10  13      551.19      398.01    145.05 o 
   2  10  13      263.91      349.67    160.11 o 
   4  10  13       78.56        0.00    169.39 o 
   6  10  13      125.39        0.00    161.58 o 
 -19  11  13        1.95       48.51    133.07 o 
 -17  11  13       32.51        0.00    118.94 o 
 -15  11  13        2.62      102.27    119.75 o 
 -13  11  13        0.07      172.61    118.73 o 
 -11  11  13      172.27      549.98    128.89 o 
  -9  11  13        0.90      318.45    116.73 o 
  -7  11  13      592.70      675.16    105.36 o 
  -5  11  13      517.82      655.94    176.09 o 
  -3  11  13      149.67      140.26    132.18 o 
  -1  11  13     1897.54     1867.83    188.20 o 
   1  11  13       63.85       88.42    141.63 o 
   3  11  13      253.73      344.84    162.25 o 
   5  11  13       54.35        0.00    160.65 o 
 -18  12  13      800.47      852.66    163.25 o 
 -16  12  13      910.58      974.17    295.05 o 
 -14  12  13      440.72      350.07    213.12 o 
 -12  12  13       10.90        0.00    106.23 o 
 -10  12  13      996.85      995.85    148.96 o 
  -8  12  13     2255.40     3051.02    375.33 o 
  -6  12  13      983.17      900.73    121.28 o 
  -4  12  13     4053.14     4285.60    283.18 o 
  -2  12  13     2216.96     3149.50    226.97 o 
   0  12  13       31.69       37.28    132.93 o 
   2  12  13      157.78      122.98    148.71 o 
   4  12  13       60.02        0.00    162.87 o 
 -17  13  13      685.12      696.61    157.61 o 
 -15  13  13      451.39      351.24    137.34 o 
 -13  13  13     1253.26     1220.90    161.15 o 
 -11  13  13     7739.16     8049.92    537.74 o 
  -9  13  13     4972.71     4936.43    295.66 o 
  -7  13  13      369.69      181.10    110.34 o 
  -5  13  13      584.98      809.01    126.80 o 
  -3  13  13     3774.57     4263.44    194.01 o 
  -1  13  13     3198.20     3610.24    237.81 o 
   1  13  13     1655.73     1829.73    201.28 o 
   3  13  13      345.41      223.65    261.17 o 
   5  13  13      777.09      579.24    193.17 o 
 -18  14  13      365.14      470.92    205.73 o 
 -16  14  13     1027.88      979.49    160.70 o 
 -14  14  13      374.51       75.24    126.23 o 
 -12  14  13       13.24        0.00    113.83 o 
 -10  14  13      733.74      440.16    135.36 o 
  -8  14  13     1523.79     1551.47    131.29 o 
  -6  14  13     1658.86     2085.81    270.59 o 
  -4  14  13     1177.41     1301.29    134.13 o 
  -2  14  13     1224.30     1242.20    174.05 o 
   0  14  13      925.33     1121.03    176.95 o 
   2  14  13      103.73      136.54    159.45 o 
   4  14  13      825.63     1005.87    207.69 o 
 -17  15  13      327.48      303.55    224.83 o 
 -15  15  13       15.81        0.00    125.04 o 
 -13  15  13       34.95       60.99    118.13 o 
 -11  15  13       78.60      582.67    136.56 o 
  -9  15  13      239.15      510.51    128.89 o 
  -7  15  13       34.13        0.00    113.01 o 
  -5  15  13      154.31      125.38    104.90 o 
  -3  15  13        0.19        0.00     99.79 o 
  -1  15  13      929.99     1161.80    189.10 o 
   1  15  13      359.23      556.18    170.95 o 
   3  15  13       44.24        0.00    210.66 o 
 -16  16  13      333.47      634.87    154.99 o 
 -14  16  13       54.74        0.00    121.55 o 
 -12  16  13        6.18        0.00    118.71 o 
 -10  16  13      253.35      311.47    128.02 o 
  -8  16  13     1922.78     2383.47    223.51 o 
  -6  16  13     2678.18     2877.36    169.14 o 
  -4  16  13     2010.78     2095.69    151.29 o 
  -2  16  13     1410.82     1639.27    190.81 o 
   0  16  13        0.63       63.27    150.25 o 
   2  16  13      541.98      692.20    186.08 o 
 -17  17  13       99.55       40.24    139.21 o 
 -15  17  13     2104.34     2184.19    206.78 o 
 -13  17  13     1777.43     1782.00    185.94 o 
 -11  17  13      538.02      512.24    139.25 o 
  -9  17  13      873.31      772.33    142.72 o 
  -7  17  13      201.88       62.89    107.56 o 
  -5  17  13       68.66       22.74    101.83 o 
  -3  17  13     1921.65     2528.47    163.98 o 
  -1  17  13     2086.05     2442.05    222.89 o 
   1  17  13     1115.71     1485.67    209.41 o 
   3  17  13     2015.41     2200.22    245.86 o 
 -16  18  13      316.99      551.21    156.71 o 
 -14  18  13        8.44        0.00    127.48 o 
 -12  18  13      138.25       96.23    130.05 o 
 -10  18  13      191.23       55.67    119.74 o 
  -8  18  13      445.15      211.81    121.94 o 
  -6  18  13      114.63      321.05    113.88 o 
  -4  18  13      235.67      280.32    111.60 o 
  -2  18  13      195.89      199.85    150.37 o 
   0  18  13       68.22       75.25    160.43 o 
   2  18  13       54.04        0.00    277.80 o 
 -15  19  13      211.62      452.58    151.97 o 
 -13  19  13     1260.14     1757.74    373.28 o 
 -11  19  13      485.21      847.77    153.66 o 
  -9  19  13      234.91      141.53    162.62 o 
  -7  19  13      543.80      573.61    128.90 o 
  -5  19  13       11.76       68.91    109.44 o 
  -3  19  13       73.84       52.78    110.41 o 
  -1  19  13       10.41        0.00    141.41 o 
   1  19  13      103.69      184.11    191.57 o 
 -14  20  13      354.55      329.19    145.58 o 
 -12  20  13      104.11      204.54    138.10 o 
 -10  20  13      452.43      557.51    141.19 o 
  -8  20  13     1265.08     1334.33    193.58 o 
  -6  20  13     4184.57     4882.50    222.59 o 
  -4  20  13     1204.20     1153.56    142.19 o 
  -2  20  13       18.78        0.00    325.85 o 
   0  20  13      247.99        4.79    162.73 o 
 -13  21  13     1329.07     1473.93    190.78 o 
 -11  21  13     2770.46     2953.56    222.54 o 
  -9  21  13      669.93      539.67    155.84 o 
  -7  21  13       60.25      159.74    116.62 o 
  -5  21  13       87.60       61.40    112.27 o 
  -3  21  13      233.92        8.00    114.78 o 
  -1  21  13      827.99      908.11    187.84 o 
 -12  22  13      161.56      245.70    146.72 o 
 -10  22  13      124.11      106.44    136.11 o 
  -8  22  13      307.62        0.00    343.71 o 
  -6  22  13       43.02      118.12    116.78 o 
  -4  22  13       10.04        0.00    114.27 o 
  -2  22  13       36.42      120.95    160.89 o 
   0  22  13      402.46      491.54    296.90 o 
 -11  23  13      903.03     1350.22    183.50 o 
  -9  23  13      365.52      346.01    134.47 o 
  -7  23  13      100.62       74.14    120.25 o 
  -5  23  13        0.01        0.00    132.11 o 
  -3  23  13        6.47        0.00    120.76 o 
  -1  23  13      123.38      162.62    275.95 o 
 -10  24  13      376.21      457.36    155.05 o 
  -8  24  13      822.54      946.17    187.66 o 
  -6  24  13     1316.38     1509.87    158.31 o 
  -4  24  13     2359.86     2874.22    193.51 o 
  -7  25  13      108.45      236.31    161.72 o 
  -5  25  13       67.51       86.27    153.82 o 
 -20   0  14     3101.89     5936.68    676.33 o 
 -16   0  14      351.60      251.31    190.95 o 
 -14   0  14      761.92      815.54    214.36 o 
 -12   0  14     2155.98     2518.07    272.26 o 
 -10   0  14       97.73        0.00    135.51 o 
  -8   0  14     4276.56     4025.96    305.52 o 
  -6   0  14    16041.06    16889.79    720.68 o 
  -4   0  14     2172.20     2364.08    232.84 o 
  -2   0  14      148.59        0.00    129.35 o 
   0   0  14       72.37        0.00    165.08 o 
   2   0  14      257.45      282.11    202.04 o 
   4   0  14     1521.68     1362.52    266.10 o 
   6   0  14      719.01      388.06    241.46 o 
 -19   1  14      296.09      413.93    337.55 o 
 -17   1  14      208.20      326.46    199.57 o 
 -15   1  14      898.89     1175.12    325.23 o 
 -13   1  14     2505.36     2846.66    232.22 o 
 -11   1  14     1350.17     1610.70    314.76 o 
  -9   1  14      205.81        5.01     87.47 o 
  -7   1  14     1137.83      498.20     82.61 o 
  -5   1  14      276.54      118.27    139.21 o 
  -3   1  14     1344.21     1501.60    150.04 o 
  -1   1  14     3125.76     2805.89    196.77 o 
   1   1  14     1832.68     1295.99    252.55 o 
   3   1  14      411.83      288.84    163.23 o 
   5   1  14        0.16        0.00    136.76 o 
 -20   2  14      657.29      954.75    368.35 o 
 -18   2  14      146.31      261.76    164.42 o 
 -16   2  14       89.96        0.00    148.12 o 
 -14   2  14        0.47        0.00    166.31 o 
 -12   2  14       14.96        0.00    113.38 o 
 -10   2  14      398.69      382.94    118.79 o 
  -8   2  14      978.02      950.44    285.29 o 
  -6   2  14     1823.69     1541.10    344.37 o 
  -4   2  14       92.65       98.35    108.02 o 
  -2   2  14      617.83      562.21    141.06 o 
   0   2  14      288.46      144.43    114.50 o 
   2   2  14      158.33        0.00    126.24 o 
   4   2  14      291.31      127.28    146.55 o 
   6   2  14      371.22      116.11    198.34 o 
 -19   3  14       57.66      160.14    169.39 o 
 -17   3  14      711.71      657.14    233.45 o 
 -15   3  14     2168.62     2739.60    394.22 o 
 -13   3  14     1806.56     1794.93    257.47 o 
 -11   3  14     1147.04      744.09    198.34 o 
  -9   3  14      821.34     1028.23    140.67 o 
  -7   3  14      581.77      372.12    114.83 o 
  -5   3  14     1770.61     1650.85    153.28 o 
  -3   3  14     4045.31     3854.01    664.01 o 
  -1   3  14     1802.54     1582.36    327.08 o 
   1   3  14     1156.01     1256.92    258.09 o 
   3   3  14      402.52      429.34    142.96 o 
   5   3  14      403.99      343.22    129.00 o 
 -20   4  14      400.43      251.45    167.48 o 
 -18   4  14      277.90      369.45    164.27 o 
 -16   4  14      284.39      181.15    148.53 o 
 -14   4  14      426.22      413.10    152.95 o 
 -12   4  14      412.93      253.07    136.01 o 
 -10   4  14     5995.97     6985.96    654.16 o 
  -8   4  14     9366.99    11682.07   1110.29 o 
  -6   4  14     1972.28     1682.31    125.58 o 
  -4   4  14     4107.00     3985.61    219.55 o 
  -2   4  14     1472.59     1127.87    147.69 o 
   0   4  14      290.45       98.55    127.97 o 
   2   4  14     1943.06     1939.60    197.15 o 
   4   4  14      993.99      896.50    177.19 o 
   6   4  14     1236.45     1018.33    153.96 o 
 -19   5  14       62.86       72.50    147.22 o 
 -17   5  14      287.35      489.70    160.58 o 
 -15   5  14      350.39      436.45    159.54 o 
 -13   5  14     2218.28     2042.98    202.35 o 
 -11   5  14     1267.66     1462.24    173.32 o 
  -9   5  14       17.72      108.75     97.81 o 
  -7   5  14     1362.87     1582.02    131.70 o 
  -5   5  14      649.57      539.25    127.20 o 
  -3   5  14      682.69      769.95    139.94 o 
  -1   5  14      844.04     1431.65    172.44 o 
   1   5  14      368.01      340.89    184.79 o 
   3   5  14        9.66        0.00    208.20 o 
   5   5  14       86.33        0.00    148.84 o 
 -20   6  14       70.43       54.26    152.84 o 
 -18   6  14       72.58        0.00    139.08 o 
 -16   6  14      166.90      222.80    175.55 o 
 -14   6  14        3.82        0.00    126.89 o 
 -12   6  14       46.82      183.88    129.74 o 
 -10   6  14      936.36     1292.75    315.37 o 
  -8   6  14       64.91      452.20    112.95 o 
  -6   6  14       24.50        0.00     91.60 o 
  -4   6  14      578.92      304.00    127.44 o 
  -2   6  14      868.65      609.38    137.26 o 
   0   6  14       14.64      173.75    130.35 o 
   2   6  14      191.23        0.00    179.86 o 
   4   6  14      345.13      165.93    155.18 o 
 -19   7  14      170.36      149.22    149.34 o 
 -17   7  14     1680.11     1806.28    202.16 o 
 -15   7  14     1065.44     1271.14    174.70 o 
 -13   7  14      766.10      791.03    152.08 o 
 -11   7  14     3080.57     3369.95    737.93 o 
  -9   7  14     1067.97     1389.06    156.21 o 
  -7   7  14        1.89        0.00     89.51 o 
  -5   7  14      406.89      361.08    128.87 o 
  -3   7  14     3903.17     4084.09    237.48 o 
  -1   7  14     7183.90     8041.80    540.20 o 
   1   7  14     2706.65     3102.21    234.23 o 
   3   7  14      160.72        0.00    145.47 o 
   5   7  14        7.41        0.00    251.31 o 
 -18   8  14      399.28      503.48    158.53 o 
 -16   8  14      332.71      168.37    143.52 o 
 -14   8  14        5.04        0.00    111.63 o 
 -12   8  14      858.21     1027.07    155.90 o 
 -10   8  14     3558.65     3909.74    226.97 o 
  -8   8  14     5690.88     6534.27    237.34 o 
  -6   8  14     3964.18     4431.53    194.89 o 
  -4   8  14      539.12      521.75    134.96 o 
  -2   8  14      187.87       54.66    129.44 o 
   0   8  14      214.54      336.67    143.16 o 
   2   8  14      569.91      416.74    156.07 o 
   4   8  14      919.94      823.18    185.49 o 
 -19   9  14       10.30        0.00    152.76 o 
 -17   9  14        4.65       87.39    137.34 o 
 -15   9  14     1120.96      969.01    164.58 o 
 -13   9  14        0.33      155.18    135.51 o 
 -11   9  14      651.87      858.24    227.91 o 
  -9   9  14       32.22       96.23    115.77 o 
  -7   9  14        4.46        0.00    106.10 o 
  -5   9  14     1800.54     2006.68    147.32 o 
  -3   9  14     1282.87     1358.31    170.18 o 
  -1   9  14      117.80      187.45    136.75 o 
   1   9  14        7.82      238.03    171.85 o 
   3   9  14       14.67        0.00    333.24 o 
   5   9  14        6.35        0.00    152.83 o 
 -18  10  14      774.15      815.34    174.77 o 
 -16  10  14      152.14      442.64    224.21 o 
 -14  10  14      222.99      136.08    124.42 o 
 -12  10  14        9.58       96.02    126.27 o 
 -10  10  14       18.05       48.15    114.53 o 
  -8  10  14      617.37     1060.26    244.39 o 
  -6  10  14     2487.73     3758.81    186.87 o 
  -4  10  14     2049.28     2163.33    198.09 o 
  -2  10  14       88.32       64.12    126.98 o 
   0  10  14       21.52        0.00    128.99 o 
   2  10  14      263.22      242.76    153.73 o 
   4  10  14       82.41        0.00    202.65 o 
 -17  11  14      301.38      306.76    142.26 o 
 -15  11  14     2220.94     2502.03    289.50 o 
 -13  11  14     4641.69     5311.32    283.96 o 
 -11  11  14     1567.24     1697.06    172.45 o 
  -9  11  14     1305.43     1026.70    144.88 o 
  -7  11  14      585.30      668.93    119.47 o 
  -5  11  14     1065.07     1183.24    130.19 o 
  -3  11  14     2588.05     3043.83    221.38 o 
  -1  11  14      837.92      839.07    160.08 o 
   1  11  14     1851.33     1988.66    210.29 o 
   3  11  14     1023.88     1000.36    191.80 o 
 -18  12  14      917.64      782.79    170.26 o 
 -16  12  14      371.02      179.25    134.99 o 
 -14  12  14        6.42        0.00    119.38 o 
 -12  12  14      524.78      760.35    340.63 o 
 -10  12  14     1111.68     1218.82    156.36 o 
  -8  12  14     1913.72     2466.32    195.80 o 
  -6  12  14      846.49     1408.93    172.86 o 
  -4  12  14      221.90      195.30    133.75 o 
  -2  12  14       29.74       56.01    128.16 o 
   0  12  14       45.89        0.00    140.92 o 
   2  12  14      101.34       27.96    153.29 o 
   4  12  14      558.57      705.19    195.04 o 
 -17  13  14       73.01      186.52    144.12 o 
 -15  13  14        1.34        0.00    125.73 o 
 -13  13  14        1.43        9.06    256.24 o 
 -11  13  14      102.68      438.56    333.24 o 
  -9  13  14      221.99      272.57    120.63 o 
  -7  13  14       12.45        0.00    105.23 o 
  -5  13  14      163.22      199.52    107.35 o 
  -3  13  14       38.07       29.10    202.65 o 
  -1  13  14       14.57        0.00    142.29 o 
   1  13  14       72.34        0.00    153.05 o 
   3  13  14      186.39      174.93    201.42 o 
 -16  14  14      457.49      327.05    281.50 o 
 -14  14  14        0.02        0.00    227.29 o 
 -12  14  14       34.23        0.00    118.03 o 
 -10  14  14      343.23      456.39    135.29 o 
  -8  14  14     2538.52     2662.92    351.72 o 
  -6  14  14     2751.99     3534.14    187.91 o 
  -4  14  14     1320.42     1581.07    184.62 o 
  -2  14  14      123.18      236.38    145.98 o 
   0  14  14       52.37        0.00    142.18 o 
   2  14  14       60.47       46.45    162.33 o 
 -17  15  14      395.85      546.81    194.65 o 
 -15  15  14     1501.28     1329.35    182.48 o 
 -13  15  14     2533.93     2732.82    213.47 o 
 -11  15  14     2426.17     2321.36    196.85 o 
  -9  15  14       29.29        0.00    116.62 o 
  -7  15  14      555.88      579.08    124.29 o 
  -5  15  14      672.85      775.99    124.15 o 
  -3  15  14      904.77      952.86    170.81 o 
  -1  15  14      591.05      522.73    163.04 o 
   1  15  14      521.76      445.55    178.73 o 
 -16  16  14        9.26        0.00    131.50 o 
 -14  16  14        0.61        0.00    190.33 o 
 -12  16  14       28.69        0.00    123.55 o 
 -10  16  14      503.22      459.56    197.73 o 
  -8  16  14      491.72      687.19    162.25 o 
  -6  16  14       93.02       46.04    107.98 o 
  -4  16  14      463.79      457.85    157.92 o 
  -2  16  14        5.21        0.00    137.05 o 
   0  16  14      195.83        3.76    160.33 o 
   2  16  14      145.97      169.33    234.07 o 
 -15  17  14        9.85       84.95    135.48 o 
 -13  17  14       38.06      181.04    186.02 o 
 -11  17  14        7.35      345.83    135.57 o 
  -9  17  14      466.70      672.64    216.82 o 
  -7  17  14      341.95       57.13    115.41 o 
  -5  17  14       46.31        0.00    108.07 o 
  -3  17  14      412.32      372.32    163.42 o 
  -1  17  14      376.85      539.17    175.23 o 
   1  17  14      310.55      223.64    181.72 o 
 -16  18  14       79.47       72.68    197.11 o 
 -14  18  14       11.11        0.00    118.73 o 
 -12  18  14     1134.37     1296.29    179.35 o 
 -10  18  14     2264.13     3244.64    757.02 o 
  -8  18  14      989.83     1613.95    343.71 o 
  -6  18  14      503.06      592.15    157.19 o 
  -4  18  14      728.30      785.08    134.84 o 
  -2  18  14      594.07      669.35    174.02 o 
   0  18  14       12.26        0.00    215.59 o 
 -15  19  14      481.82      776.12    238.99 o 
 -13  19  14      385.23      450.22    154.12 o 
 -11  19  14      376.03      566.60    151.30 o 
  -9  19  14      126.01      415.16    202.04 o 
  -7  19  14       61.07       56.31    117.67 o 
  -5  19  14      107.32        0.00    114.28 o 
  -3  19  14      736.97      827.11    184.09 o 
  -1  19  14     1663.20     2159.14    598.10 o 
 -14  20  14      200.12      266.10    206.96 o 
 -12  20  14      334.53      278.42    150.33 o 
 -10  20  14      143.86        0.00    121.83 o 
  -8  20  14       15.49        0.00    146.76 o 
  -6  20  14        7.84        0.00    115.94 o 
  -4  20  14        7.04       80.22    119.46 o 
  -2  20  14        7.43        0.00    151.32 o 
 -13  21  14      917.98     1233.62    185.98 o 
 -11  21  14      593.28      679.57    171.24 o 
  -9  21  14        4.52        0.00    161.13 o 
  -7  21  14       64.41       47.54    123.80 o 
  -5  21  14       24.46        0.00    121.82 o 
  -3  21  14       88.58        0.00    158.55 o 
 -12  22  14      286.32      534.66    216.82 o 
 -10  22  14      547.34      634.45    235.30 o 
  -8  22  14      799.48     1086.12    357.26 o 
  -6  22  14     1376.78     1712.74    179.65 o 
  -4  22  14     1022.16     1126.11    158.42 o 
  -9  23  14      247.70        9.85    169.44 o 
  -7  23  14       43.81       13.51    205.12 o 
  -5  23  14      608.00      845.53    179.71 o 
 -19   1  15      132.67      422.55    457.05 o 
 -17   1  15      329.44      601.18    221.75 o 
 -15   1  15      641.86      624.59    211.89 o 
 -13   1  15     2772.17     3085.63    321.53 o 
 -11   1  15      857.60      813.35    142.41 o 
  -9   1  15      443.46      600.74    107.58 o 
  -7   1  15     1225.46     1273.98    157.96 o 
  -5   1  15      489.69      267.34    197.73 o 
  -3   1  15      745.25      405.31    190.95 o 
  -1   1  15      841.35      686.19    219.28 o 
   1   1  15      219.74      426.77    141.96 o 
   3   1  15       93.63        0.00    134.53 o 
 -18   2  15      152.11      229.61    208.81 o 
 -16   2  15       40.56      100.09    161.25 o 
 -14   2  15       34.95        0.00    174.93 o 
 -12   2  15     1065.48     1415.49    229.14 o 
 -10   2  15     4281.16     5041.07    351.10 o 
  -8   2  15     5602.85     6403.58    284.20 o 
  -6   2  15      710.35      974.17    142.85 o 
  -4   2  15       45.33       41.50    108.02 o 
  -2   2  15       12.50        0.00    112.75 o 
   0   2  15      302.02      510.02    206.96 o 
   2   2  15      444.37      498.27    152.73 o 
   4   2  15      262.35      347.87    159.35 o 
 -19   3  15       21.28        0.00    156.43 o 
 -17   3  15      115.42      182.70    171.64 o 
 -15   3  15     1643.93     2184.73    235.43 o 
 -13   3  15      218.10      509.74    168.08 o 
 -11   3  15      582.01      799.52    199.57 o 
  -9   3  15      368.76      310.57    215.77 o 
  -7   3  15      207.68        0.00    117.14 o 
  -5   3  15      640.62      574.12    278.42 o 
  -3   3  15      844.81      775.90    133.75 o 
  -1   3  15     1257.03     1024.01    183.56 o 
   1   3  15      265.20      150.12    195.26 o 
   3   3  15       41.30       48.75    143.20 o 
 -18   4  15      212.72      198.97    171.44 o 
 -16   4  15      267.79      380.67    213.74 o 
 -14   4  15       30.49      121.55    148.52 o 
 -12   4  15      950.54     1425.18    330.16 o 
 -10   4  15     1495.44     1984.09    611.04 o 
  -8   4  15      127.13      268.71    135.26 o 
  -6   4  15      115.84       68.66    200.19 o 
  -4   4  15      446.01      227.65    117.09 o 
  -2   4  15        1.49        0.00    134.90 o 
   0   4  15      389.03      179.00    128.36 o 
   2   4  15        0.80        0.00    288.27 o 
   4   4  15       66.75      161.38    156.80 o 
 -19   5  15      110.35        0.00    156.16 o 
 -17   5  15      889.32     1193.64    203.51 o 
 -15   5  15     1695.36     1932.07    215.73 o 
 -13   5  15      602.74      766.11    219.90 o 
 -11   5  15      491.77      925.55    162.37 o 
  -9   5  15      331.01      498.26    274.72 o 
  -7   5  15     1227.79     1222.78    126.43 o 
  -5   5  15     3222.03     4405.68    246.93 o 
  -3   5  15     2079.41     2237.33    184.78 o 
  -1   5  15      679.76      830.27    158.46 o 
   1   5  15      754.05      507.84    158.02 o 
   3   5  15       53.13       29.99    142.96 o 
 -18   6  15      842.44      842.85    241.46 o 
 -16   6  15       31.79       75.86    147.96 o 
 -14   6  15     1020.42     1170.24    182.61 o 
 -12   6  15      580.23      795.43    159.25 o 
 -10   6  15       83.13        0.00    114.55 o 
  -8   6  15     1853.46     1896.62    177.49 o 
  -6   6  15     1567.90     1734.46    189.68 o 
  -4   6  15      314.45      160.04    129.60 o 
  -2   6  15       38.26        0.00    213.74 o 
   0   6  15      360.43       47.78    139.25 o 
   2   6  15     1207.30     1093.34    184.67 o 
   4   6  15     2058.48     2312.34    324.00 o 
 -19   7  15       38.85       48.87    153.82 o 
 -17   7  15       62.56        0.00    146.94 o 
 -15   7  15        3.77       38.50    143.16 o 
 -13   7  15       38.17        0.00    122.22 o 
 -11   7  15        9.63       25.46    168.16 o 
  -9   7  15      170.78       98.97    182.94 o 
  -7   7  15      697.85      953.36    125.59 o 
  -5   7  15        8.83        0.00    121.36 o 
  -3   7  15      313.48      489.08    138.52 o 
  -1   7  15      193.03      237.72    187.87 o 
   1   7  15       25.02       74.07    145.09 o 
   3   7  15        0.81        0.00    162.62 o 
 -18   8  15      408.44      519.15    170.31 o 
 -16   8  15       11.30        0.00    132.84 o 
 -14   8  15      226.63      162.39    141.40 o 
 -12   8  15       64.03       35.07    179.25 o 
 -10   8  15      289.87      316.81    125.44 o 
  -8   8  15     1842.79     2028.90    184.52 o 
  -6   8  15     3187.35     3501.57    413.93 o 
  -4   8  15      124.32      245.96    131.02 o 
  -2   8  15      135.63      107.51    126.09 o 
   0   8  15        3.43        0.00    145.37 o 
   2   8  15       81.41       36.50    151.57 o 
 -17   9  15      844.54     1045.97    284.58 o 
 -15   9  15      894.98     1054.77    173.00 o 
 -13   9  15     1403.52     1861.84    305.52 o 
 -11   9  15     1574.12     1847.13    342.48 o 
  -9   9  15      217.71      152.42    118.23 o 
  -7   9  15        0.63        0.00    101.99 o 
  -5   9  15     1172.54     1245.77    168.36 o 
  -3   9  15     2501.98     3038.87    216.60 o 
  -1   9  15     1239.60     1184.05    176.10 o 
   1   9  15      828.56     1003.27    200.19 o 
   3   9  15      189.96        0.00    155.18 o 
 -18  10  15        7.35        1.01    138.84 o 
 -16  10  15       96.70       63.56    137.20 o 
 -14  10  15       20.50        0.00    128.02 o 
 -12  10  15     1214.01     1127.26    167.08 o 
 -10  10  15     2439.81     2801.55    209.75 o 
  -8  10  15      279.52      477.38    121.98 o 
  -6  10  15      281.97      439.79    157.49 o 
  -4  10  15      471.13      570.09    149.77 o 
  -2  10  15        1.05        0.00    128.72 o 
   0  10  15      516.53      632.05    167.69 o 
   2  10  15      466.87      652.20    183.79 o 
 -17  11  15        5.55      109.37    141.98 o 
 -15  11  15      170.89      387.66    170.62 o 
 -13  11  15      165.88      591.19    291.35 o 
 -11  11  15        5.17      234.14    166.31 o 
  -9  11  15       15.29      186.02    172.47 o 
  -7  11  15       74.64        0.00    106.19 o 
  -5  11  15        9.47        0.00    133.46 o 
  -3  11  15       28.53      172.02    140.88 o 
  -1  11  15        4.51      155.76    147.96 o 
   1  11  15        0.09        0.00    157.80 o 
   3  11  15       12.72        0.00    251.31 o 
 -18  12  15       27.07        0.00    195.88 o 
 -16  12  15       24.90        0.00    136.08 o 
 -14  12  15      317.37      112.68    137.11 o 
 -12  12  15      256.61      591.15    153.05 o 
 -10  12  15     2839.93     4268.55   1031.13 o 
  -8  12  15     2001.35     2900.05    517.75 o 
  -6  12  15      474.29      396.58    114.94 o 
  -4  12  15      578.28      759.02    224.83 o 
  -2  12  15      231.23       46.76    176.78 o 
   0  12  15       32.38        0.00    146.96 o 
   2  12  15      213.74       85.13    170.30 o 
 -17  13  15     1049.51     1211.81    193.17 o 
 -15  13  15     1384.86     1316.45    185.97 o 
 -13  13  15     3129.77     3611.68    402.23 o 
 -11  13  15      462.45      441.07    138.89 o 
  -9  13  15       46.40        0.00    166.31 o 
  -7  13  15      234.29      130.75    114.39 o 
  -5  13  15      270.44      301.85    146.92 o 
  -3  13  15     1149.81     1170.72    179.43 o 
  -1  13  15     1447.48     1423.11    192.63 o 
   1  13  15      481.55      291.63    178.97 o 
 -16  14  15        4.37        0.00    138.50 o 
 -14  14  15       32.19       21.05    137.56 o 
 -12  14  15      334.91      501.29    147.09 o 
 -10  14  15      173.25      385.71    135.36 o 
  -8  14  15     1112.89     1680.55    161.73 o 
  -6  14  15      425.58      448.96    122.70 o 
  -4  14  15       14.40       27.50    271.03 o 
  -2  14  15        9.03        0.00    143.82 o 
   0  14  15      177.66       42.78    165.73 o 
 -15  15  15        1.97      115.00    146.32 o 
 -13  15  15        0.27       64.77    132.10 o 
 -11  15  15      518.82      530.63    194.03 o 
  -9  15  15       13.47        0.00    177.40 o 
  -7  15  15      129.88       49.72    116.39 o 
  -5  15  15        8.29       15.18    146.80 o 
  -3  15  15       15.69       41.28    179.86 o 
  -1  15  15      342.95      345.25    166.61 o 
   1  15  15       57.42        0.00    234.07 o 
 -16  16  15       37.12       28.33    210.66 o 
 -14  16  15      623.52      755.43    170.73 o 
 -12  16  15      461.57      586.59    154.40 o 
 -10  16  15      686.66     1000.33    234.07 o 
  -8  16  15      566.75      922.97    296.28 o 
  -6  16  15     1308.77     1494.84    152.58 o 
  -4  16  15      440.39      590.69    173.45 o 
  -2  16  15        1.68        0.00    144.73 o 
   0  16  15      457.44      425.33    187.33 o 
 -15  17  15     1126.19     1422.32    197.72 o 
 -13  17  15      100.69       33.74    174.93 o 
 -11  17  15      129.19      107.38    135.01 o 
  -9  17  15        0.82        0.00    155.37 o 
  -7  17  15       42.08        0.00    117.91 o 
  -5  17  15      690.43      911.96    186.03 o 
  -3  17  15     1153.72     1500.11    205.88 o 
  -1  17  15      795.82      818.75    204.52 o 
 -14  18  15      137.77        0.00    137.10 o 
 -12  18  15       40.00      133.98    142.47 o 
 -10  18  15       84.79        0.00    184.79 o 
  -8  18  15      234.98      129.26    155.86 o 
  -6  18  15      141.25      219.35    128.24 o 
  -4  18  15        2.49        0.00    169.61 o 
  -2  18  15       15.36        0.00    163.02 o 
 -13  19  15      228.34      445.07    190.33 o 
 -11  19  15      319.44      407.95    152.01 o 
  -9  19  15      166.92      208.92    219.90 o 
  -7  19  15      218.07      198.11    135.05 o 
  -5  19  15      270.57      384.32    189.10 o 
  -3  19  15        0.69       34.37    169.47 o 
 -12  20  15     1031.28     1219.15    189.01 o 
 -10  20  15      489.20      694.81    236.53 o 
  -8  20  15      785.90     1029.07    199.76 o 
  -6  20  15      826.20      927.83    152.94 o 
  -4  20  15      205.43      118.40    181.01 o 
 -11  21  15      525.37      559.30    232.84 o 
  -9  21  15       45.51        0.00    165.93 o 
  -7  21  15      220.92      337.39    172.82 o 
  -5  21  15      495.87      638.14    291.97 o 
 -16   0  16      249.90      476.76    210.66 o 
 -14   0  16     1107.81     1426.58    250.08 o 
 -12   0  16     1029.40     1323.10    230.37 o 
 -10   0  16     2456.15     3270.78    289.50 o 
  -8   0  16     3158.55     4223.06    365.88 o 
  -6   0  16        2.18        0.00    157.69 o 
  -4   0  16      563.05      311.68    197.11 o 
  -2   0  16      129.42      128.12    188.49 o 
   0   0  16        2.74        0.00    182.33 o 
   2   0  16      926.63      958.44    248.85 o 
 -19   1  16      262.29     1852.83    861.12 o 
 -17   1  16      835.69     1538.16   1506.04 o 
 -15   1  16     1124.30     1602.74    262.40 o 
 -13   1  16       53.25        8.73    128.84 o 
 -11   1  16       42.37        0.00    109.32 o 
  -9   1  16      785.77      711.22    113.50 o 
  -7   1  16      186.85       81.31    187.25 o 
  -5   1  16      444.67      576.54    206.96 o 
  -3   1  16      833.43      629.52    211.89 o 
  -1   1  16      712.24      751.68    155.49 o 
   1   1  16       25.46       50.95    231.60 o 
 -18   2  16      250.82      795.16    593.18 o 
 -16   2  16        0.27      270.18    180.02 o 
 -14   2  16      131.95      214.36    190.95 o 
 -12   2  16        8.64       56.67    172.47 o 
 -10   2  16       19.63        0.00    167.54 o 
  -8   2  16      815.81      778.14    319.07 o 
  -6   2  16       12.27        0.00    168.77 o 
  -4   2  16      330.82       62.83    187.25 o 
  -2   2  16       39.12        0.00    170.01 o 
   0   2  16      169.41        0.00    123.24 o 
   2   2  16        0.17        0.00    256.24 o 
 -19   3  16        9.02       14.92    214.97 o 
 -17   3  16     1092.24     1758.26    783.51 o 
 -15   3  16     1884.33     2816.57   1867.61 o 
 -13   3  16     1327.90     1892.09   1094.57 o 
 -11   3  16       40.28      120.92    154.81 o 
  -9   3  16      843.90      785.97    194.65 o 
  -7   3  16     2444.82     2702.42    208.14 o 
  -5   3  16     1024.09     1465.14    390.52 o 
  -3   3  16      242.17      208.20    189.72 o 
  -1   3  16       80.59      247.62    189.72 o 
   1   3  16      250.77      296.90    213.12 o 
 -18   4  16       77.54        0.00    170.01 o 
 -16   4  16       10.31      104.35    169.02 o 
 -14   4  16        2.92      198.08    172.34 o 
 -12   4  16     1225.53     2013.30    697.27 o 
 -10   4  16     1678.98     2355.48    414.55 o 
  -8   4  16     1023.50     1191.37    206.35 o 
  -6   4  16      649.05      553.13    137.78 o 
  -4   4  16      437.91      193.72    125.60 o 
  -2   4  16      125.03       71.51    149.06 o 
   0   4  16      758.80      604.88    225.44 o 
   2   4  16      456.77      682.49    241.46 o 
 -17   5  16       73.22      174.14    309.22 o 
 -15   5  16       78.70      378.37    179.56 o 
 -13   5  16      338.52      541.84    292.58 o 
 -11   5  16       17.45        0.00    133.08 o 
  -9   5  16       25.50        0.00    152.76 o 
  -7   5  16        2.99        0.00    222.98 o 
  -5   5  16       88.38      262.81    129.80 o 
  -3   5  16      643.59      701.54    149.56 o 
  -1   5  16      213.50       91.47    140.99 o 
   1   5  16       38.22        0.00    143.60 o 
 -18   6  16       45.97        0.00    202.04 o 
 -16   6  16      123.57        0.00    159.55 o 
 -14   6  16      684.68      763.29    360.34 o 
 -12   6  16     1016.22     1517.99    497.08 o 
 -10   6  16      265.75      425.44    149.86 o 
  -8   6  16       12.18      117.60    116.88 o 
  -6   6  16      375.63      390.17    139.55 o 
  -4   6  16      153.64      313.90    143.35 o 
  -2   6  16      140.09      169.49    138.84 o 
   0   6  16      184.02       65.35    145.93 o 
   2   6  16       16.39        0.00    375.74 o 
 -17   7  16      331.18      321.92    176.98 o 
 -15   7  16      195.44      373.02    164.14 o 
 -13   7  16      851.14     1193.59    214.97 o 
 -11   7  16      265.72      346.94    143.35 o 
  -9   7  16      436.94      522.34    179.86 o 
  -7   7  16      366.72      717.22    239.61 o 
  -5   7  16      568.62      832.43    158.19 o 
  -3   7  16     2123.96     2613.27    219.28 o 
  -1   7  16     1693.00     1841.13    205.98 o 
   1   7  16      251.06       98.81    152.73 o 
 -18   8  16       58.56        0.00    152.34 o 
 -16   8  16       93.60        0.00    149.77 o 
 -14   8  16      436.89      381.41    162.78 o 
 -12   8  16      205.49      420.59    151.21 o 
 -10   8  16      345.59      633.21    199.57 o 
  -8   8  16     1754.45     2406.00    169.78 o 
  -6   8  16     1221.38     1535.16    183.29 o 
  -4   8  16      124.87        0.00    131.53 o 
  -2   8  16      305.33      146.32    141.90 o 
   0   8  16      642.57      743.16    203.27 o 
   2   8  16      289.33        0.00    226.68 o 
 -17   9  16       31.80      106.60    154.62 o 
 -15   9  16       31.07      160.26    149.10 o 
 -13   9  16        1.69        0.00    135.41 o 
 -11   9  16       44.22       13.13    130.49 o 
  -9   9  16        1.53       28.33    162.62 o 
  -7   9  16      386.24      485.95    164.61 o 
  -5   9  16       70.18      290.68    148.91 o 
  -3   9  16        0.12       80.85    142.65 o 
  -1   9  16       22.71       45.17    144.22 o 
   1   9  16      161.88        0.00    160.28 o 
 -16  10  16        1.08        0.00    139.79 o 
 -14  10  16       19.99        0.00    135.93 o 
 -12  10  16      522.31      784.02    257.47 o 
 -10  10  16      990.12     1387.16    236.53 o 
  -8  10  16      377.11      473.17    126.75 o 
  -6  10  16      144.26      225.83    148.04 o 
  -4  10  16      108.65       33.65    147.38 o 
  -2  10  16       32.94        0.00    137.86 o 
   0  10  16       83.05      265.03    174.20 o 
 -17  11  16     1066.69     1481.83    208.53 o 
 -15  11  16      817.69     1021.22    250.70 o 
 -13  11  16      418.50      316.50    149.46 o 
 -11  11  16      161.06      213.84    139.30 o 
  -9  11  16      153.71      220.22    154.62 o 
  -7  11  16      124.13       78.11    163.76 o 
  -5  11  16     1398.21     1881.19    205.52 o 
  -3  11  16      837.63      822.25    176.95 o 
  -1  11  16      766.52      694.39    183.10 o 
   1  11  16      409.71      392.99    253.78 o 
 -16  12  16        1.91       35.70    147.47 o 
 -14  12  16      222.38      286.80    152.88 o 
 -12  12  16      430.52      533.25    155.03 o 
 -10  12  16      523.17      425.02    198.34 o 
  -8  12  16      514.09      874.14    144.78 o 
  -6  12  16      250.81      127.18    154.96 o 
  -4  12  16        0.11        0.00    142.34 o 
  -2  12  16        2.26        0.00    141.85 o 
   0  12  16       38.38        0.00    156.22 o 
 -15  13  16        0.03      113.00    149.35 o 
 -13  13  16       20.85       53.72    141.86 o 
 -11  13  16        0.04       19.71    181.09 o 
  -9  13  16       22.81        0.00    151.19 o 
  -7  13  16       95.40       42.42    170.50 o 
  -5  13  16       61.81      163.26    158.93 o 
  -3  13  16       13.39       65.56    152.06 o 
  -1  13  16       16.12        0.00    157.89 o 
 -16  14  16       54.74       96.09    219.28 o 
 -14  14  16      177.32      337.05    224.21 o 
 -12  14  16      252.09      308.69    147.15 o 
 -10  14  16      824.66      787.20    218.05 o 
  -8  14  16      883.64     1448.07    466.90 o 
  -6  14  16      357.44      383.63    178.74 o 
  -4  14  16       12.65        0.00    151.54 o 
  -2  14  16       12.63        0.00    157.46 o 
 -15  15  16      932.59      901.25    186.05 o 
 -13  15  16      622.99      907.79    180.32 o 
 -11  15  16        0.32       49.28    190.95 o 
  -9  15  16      172.73      318.81    172.72 o 
  -7  15  16      303.51      367.48    135.11 o 
  -5  15  16     1308.29     1491.77    212.76 o 
  -3  15  16     1014.01     1172.36    280.88 o 
 -14  16  16      419.20      664.01    245.77 o 
 -12  16  16      184.05      371.71    257.47 o 
 -10  16  16     1374.13     1787.53    275.95 o 
  -8  16  16      112.19      119.49    159.39 o 
  -6  16  16        1.45        0.00    165.40 o 
  -4  16  16       52.19       30.10    174.00 o 
  -2  16  16       26.76        0.00    174.59 o 
 -13  17  16        1.67        0.00    154.61 o 
 -11  17  16        0.77       77.61    203.27 o 
  -9  17  16        5.10        0.00    168.41 o 
  -7  17  16       22.77       94.79    132.13 o 
  -5  17  16        0.67        0.00    213.74 o 
  -3  17  16       17.97        0.00    280.88 o 
 -12  18  16      924.24     1197.44    272.26 o 
 -10  18  16      862.37     1806.83    406.54 o 
  -8  18  16      270.35      163.95    176.93 o 
  -6  18  16      181.46      176.44    181.76 o 
  -4  18  16      174.42      195.88    295.66 o 
 -11  19  16       95.37      216.82    220.52 o 
  -9  19  16       63.73        0.00    185.89 o 
  -7  19  16      291.79      423.44    149.57 o 
  -5  19  16      608.53      373.28    296.90 o 
 -17   1  17      226.69      356.03    219.28 o 
 -15   1  17      789.14      882.06    241.46 o 
 -13   1  17      624.45      628.29    211.89 o 
 -11   1  17       83.19      181.09    177.40 o 
  -7   1  17      154.79       40.65    199.57 o 
  -5   1  17      510.99      206.96    213.12 o 
  -3   1  17      792.56      970.77    177.44 o 
  -1   1  17      218.19       43.36    154.61 o 
 -18   2  17        3.42      233.10    704.05 o 
 -16   2  17       58.60      303.62    607.96 o 
 -14   2  17     1048.78     2120.22   3665.00 o 
 -12   2  17     1895.48     2824.82    295.66 o 
 -10   2  17     1827.12     2086.89    259.94 o 
  -8   2  17      932.25      954.75    241.46 o 
  -6   2  17      162.14       49.28    182.33 o 
  -4   2  17        9.64        0.00    176.17 o 
  -2   2  17      121.56      163.85    206.96 o 
   0   2  17      508.09      489.97    166.94 o 
 -17   3  17      681.08     1124.21    763.18 o 
 -15   3  17      308.50      927.93    879.60 o 
 -13   3  17        0.08        0.00    265.48 o 
 -11   3  17      310.75      638.63    431.18 o 
  -9   3  17      235.98      221.75    267.33 o 
  -7   3  17      965.48      969.53    252.55 o 
  -5   3  17      690.75      707.13    235.30 o 
  -3   3  17       72.52        0.00    189.72 o 
  -1   3  17       36.21      103.48    210.66 o 
 -18   4  17       59.51      145.01    195.58 o 
 -16   4  17       63.27      197.11    384.98 o 
 -14   4  17       16.08      121.61    184.37 o 
 -12   4  17       63.53       66.55    169.53 o 
 -10   4  17       39.35        4.93    179.86 o 
  -8   4  17       46.00       77.28    160.98 o 
  -6   4  17       25.74        0.00    131.20 o 
  -4   4  17        0.44      105.95    203.27 o 
  -2   4  17      178.86      168.77    202.04 o 
   0   4  17       17.54        0.00    211.89 o 
 -17   5  17     1282.01     1647.35    672.64 o 
 -15   5  17      444.34      593.93    299.98 o 
 -13   5  17        1.98        5.75    286.42 o 
 -11   5  17        1.18        0.00    161.38 o 
  -9   5  17      708.93     1523.90    351.10 o 
  -7   5  17      695.51      995.09    179.00 o 
  -5   5  17      888.73     1085.32    224.83 o 
  -3   5  17      636.06      601.18    240.23 o 
  -1   5  17      301.65       73.92    209.43 o 
 -18   6  17       23.00        0.00    391.75 o 
 -16   6  17      316.88      749.60    255.01 o 
 -14   6  17      470.74      929.55    203.15 o 
 -12   6  17      367.21      588.04    174.97 o 
 -10   6  17     1291.31     1744.42    248.85 o 
  -8   6  17      749.10     1006.18    193.17 o 
  -6   6  17       95.78        0.00    141.46 o 
  -4   6  17      125.63        3.81    150.30 o 
  -2   6  17      189.08      103.92    144.69 o 
   0   6  17      272.76      147.83    220.52 o 
 -17   7  17       82.81      233.61    194.12 o 
 -15   7  17      220.77      191.25    174.96 o 
 -13   7  17      106.50       40.56    181.71 o 
 -11   7  17       33.72        0.00    163.85 o 
  -9   7  17      493.75      445.96    335.09 o 
  -7   7  17       13.61        0.00    152.26 o 
  -5   7  17      112.76      220.41    149.46 o 
  -3   7  17      272.66      350.76    158.74 o 
  -1   7  17       60.92      164.38    215.59 o 
 -16   8  17      109.89       69.46    169.08 o 
 -14   8  17      249.74      317.04    173.83 o 
 -12   8  17       89.61      155.63    152.09 o 
 -10   8  17      134.30      293.20    189.72 o 
  -8   8  17      655.92     1013.09    202.91 o 
  -6   8  17       55.38        0.00    139.57 o 
  -4   8  17       36.43        0.00    138.52 o 
  -2   8  17       13.02       32.67    329.54 o 
 -17   9  17      325.19      646.38    201.42 o 
 -15   9  17      383.53      441.90    197.11 o 
 -13   9  17      344.93      180.89    155.08 o 
 -11   9  17        0.18        0.00    179.86 o 
  -9   9  17       49.70      120.73    303.06 o 
  -7   9  17      482.67      515.30    180.56 o 
  -5   9  17      891.40     1539.43    199.20 o 
  -3   9  17      723.85     1029.45    183.56 o 
  -1   9  17      576.88      664.41    388.67 o 
 -16  10  17       41.93       76.70    164.76 o 
 -14  10  17       82.56       44.11    157.46 o 
 -12  10  17      767.20     1055.77    238.99 o 
 -10  10  17      810.20      879.60    213.12 o 
  -8  10  17      773.96      614.33    200.90 o 
  -6  10  17      237.11      353.85    167.01 o 
  -4  10  17       74.30        0.00    149.22 o 
  -2  10  17      814.38      852.81    189.42 o 
 -15  11  17       19.44        0.00    157.46 o 
 -13  11  17        7.97        0.00    141.98 o 
 -11  11  17        8.93        0.00    183.56 o 
  -9  11  17       24.57        0.00    158.30 o 
  -7  11  17        2.67       25.40    327.08 o 
  -5  11  17       10.62      164.44    266.71 o 
  -3  11  17       61.68        0.00    158.74 o 
 -14  12  17      119.27      319.94    169.01 o 
 -12  12  17      499.21      842.64    240.23 o 
 -10  12  17      345.59      844.44    208.81 o 
  -8  12  17       61.32        0.00    269.79 o 
  -6  12  17      275.02      149.15    169.58 o 
  -4  12  17      128.07       43.84    163.12 o 
  -2  12  17       10.66        0.00    164.30 o 
 -15  13  17      463.16      684.16    185.20 o 
 -13  13  17      354.20      337.81    164.51 o 
 -11  13  17       13.00       56.67    200.80 o 
  -9  13  17      217.67      368.56    181.15 o 
  -7  13  17      723.95      887.09    199.39 o 
  -5  13  17     1217.08     1766.60    246.39 o 
  -3  13  17      470.69      535.13    189.13 o 
 -14  14  17      370.08      464.88    208.81 o 
 -12  14  17      718.29     1015.11    259.94 o 
 -10  14  17      457.53      694.08    201.83 o 
  -8  14  17       43.45        0.00    296.90 o 
  -6  14  17        1.85        0.00    175.91 o 
  -4  14  17        4.77        0.00    182.94 o 
 -13  15  17       18.46        0.00    197.11 o 
 -11  15  17        0.43       80.08    214.36 o 
  -9  15  17        0.13        0.00    164.79 o 
  -7  15  17       13.19        0.00    178.93 o 
  -5  15  17       15.02        0.00    184.99 o 
 -12  16  17      586.67      866.05    248.85 o 
 -10  16  17      464.53      995.77    405.92 o 
  -8  16  17      119.61      107.18    333.85 o 
  -6  16  17       44.73        0.00    183.11 o 
  -9  17  17      198.68      199.57    221.75 o 
  -7  17  17      448.91      303.06    296.90 o 
 -12   0  18      119.03      133.05    188.49 o 
  -8   0  18      643.75      751.48    252.55 o 
  -6   0  18        7.04      295.66    214.36 o 
  -4   0  18       78.60      189.72    210.66 o 
  -2   0  18      282.87      380.67    235.30 o 
 -15   1  18       68.80      279.65    221.75 o 
 -13   1  18        1.09      195.88    203.27 o 
  -7   1  18      151.57      214.26    159.35 o 
  -5   1  18      156.09        0.00    147.22 o 
  -3   1  18      389.62      413.72    161.50 o 
 -16   2  18       48.47       92.39    218.05 o 
 -14   2  18        8.09       49.28    192.18 o 
 -12   2  18       35.58        0.00    184.79 o 
  -8   2  18       13.51      105.95    216.82 o 
  -6   2  18        1.15      336.32    210.66 o 
  -4   2  18       11.93        0.00    140.22 o 
  -2   2  18        3.05        0.00    149.64 o 
 -17   3  18      491.80      420.09    230.37 o 
 -15   3  18      119.37       23.41    209.43 o 
 -13   3  18        6.26      407.90    879.60 o 
  -7   3  18      893.38      678.79    242.69 o 
  -5   3  18      541.69      413.93    221.75 o 
  -3   3  18       67.58      110.87    210.66 o 
 -16   4  18        9.32        0.00    425.02 o 
 -14   4  18      606.11     1048.45   1008.95 o 
 -12   4  18     1385.88     2271.68    293.20 o 
  -8   4  18       28.03        0.00    220.52 o 
  -6   4  18        0.18      238.99    210.66 o 
  -4   4  18       93.72       13.55    216.82 o 
  -2   4  18      152.44      167.54    229.14 o 
 -15   5  18      335.43      126.75    206.08 o 
 -13   5  18       42.71      105.53    187.43 o 
  -9   5  18      677.51     1554.70    372.04 o 
  -7   5  18      126.15      479.22    246.39 o 
  -5   5  18      127.86      434.87    240.23 o 
  -3   5  18       52.35      368.35    247.62 o 
 -16   6  18        0.43        0.00    436.72 o 
 -14   6  18       99.83      367.08    199.49 o 
 -12   6  18      496.07      659.08    226.68 o 
 -10   6  18       28.32      291.97    407.77 o 
  -8   6  18       28.37        0.00    162.83 o 
  -6   6  18        4.79      267.33    225.44 o 
  -4   6  18       14.23      197.11    221.75 o 
 -15   7  18       85.93       50.34    186.54 o 
 -13   7  18       16.77       22.17    194.65 o 
 -11   7  18      196.07      205.73    199.57 o 
  -9   7  18      326.24     1107.51    362.19 o 
  -7   7  18      428.69      575.96    174.93 o 
  -5   7  18      862.38      826.35    180.65 o 
  -3   7  18      692.40      926.69    184.93 o 
 -14   8  18      427.52      832.92    270.41 o 
 -12   8  18      655.07      969.53    232.84 o 
 -10   8  18      538.29     1950.15    513.72 o 
  -8   8  18      123.50      198.30    184.66 o 
  -6   8  18        0.50        0.00    153.66 o 
  -4   8  18      106.15        0.00    237.15 o 
 -15   9  18      163.86      389.26    190.92 o 
 -13   9  18      212.74      205.73    203.27 o 
 -11   9  18        0.00      152.76    197.11 o 
  -9   9  18       32.52        0.00    341.25 o 
  -7   9  18      144.93      323.86    173.29 o 
  -5   9  18       86.51      281.86    202.04 o 
 -14  10  18      206.82      714.42    444.73 o 
 -12  10  18      162.32      162.62    203.27 o 
 -10  10  18      116.35        1.23    442.26 o 
  -8  10  18      156.20      516.18    299.36 o 
  -6  10  18      155.09      433.88    185.94 o 
  -4  10  18        6.48        0.00    159.78 o 
 -13  11  18        4.47       13.55    205.73 o 
 -11  11  18        3.64        0.00    185.92 o 
  -9  11  18       82.70      109.64    353.56 o 
  -7  11  18      626.89     1065.97    250.08 o 
  -5  11  18      581.11      924.65    214.72 o 
 -12  12  18      246.78      110.87    214.36 o 
 -10  12  18      306.79       55.44    485.38 o 
  -8  12  18      126.78      301.82    315.37 o 
  -6  12  18       75.55      155.43    189.46 o 
 -11  13  18       16.25       44.82    205.70 o 
  -9  13  18       10.98      121.96    383.13 o 
  -7  13  18      122.11      185.01    204.69 o 
 -10  14  18      446.58     1057.00    627.05 o 
  -8  14  18      252.39      733.00    358.49 o 
  -7   1  19      208.43      338.07    293.20 o 
  -5   1  19      305.08      110.01    167.55 o 
 -14   2  19      488.36     1007.72    252.55 o 
  -8   2  19       39.52        0.00    258.09 o 
  -6   2  19       38.08        0.00    153.82 o 
 -15   3  19       11.89        0.00    197.11 o 
 -13   3  19        6.40       68.99    208.20 o 
  -7   3  19      143.56      145.37    246.39 o 
  -5   3  19       72.65      140.44    240.23 o 
 -14   4  19      263.69      423.78    229.14 o 
  -8   4  19       43.43      108.41    242.69 o 
  -6   4  19       48.30        0.00    236.53 o 
 -13   5  19        0.21       77.61    206.96 o 
  -7   5  19      598.01      443.50    253.78 o 
  -5   5  19      351.17      176.17    251.31 o 
 -14   6  19      203.03      338.78    221.75 o 
  -6   6  19       80.06      394.22    242.69 o 
 -13   7  19       58.09        0.00    206.96 o 
 -11   7  19       53.84        0.00    628.29 o 
  -9   7  19      119.79      553.14    347.40 o 
  -7   7  19       67.54        0.00    237.76 o 
 -10   8  19      381.24     1103.81    490.31 o 
  -8   8  19      188.51       65.29    279.65 o 
 -11   9  19       52.53      356.03    694.81 o 
  -9   9  19      137.77      696.04    356.03 o 
                                                 
